# Supplementary material for: miR-122 Deficiency in Mice Enhances Regeneration in Healthy Liver but Drives Pathological Repair and Functional Decline in Fibrotic Liver
Source: Int J Mol Sci. 2026 Mar 30;27(7):3149. doi: 10.3390/ijms27073149 (PMC13072873; doi:10.3390/ijms27073149)
Supplement: Supplementary file 1 [file ijms-27-03149-s001.zip › Supplementary Table S1.xlsx]

## Sheet: Hoja1
Accession number	Description	Log2 mean WT	Log2 mean miR-122-/-	Log Fold-change ("miR-122-/-" minus "WT")	q-value
O95749	Geranylgeranyl pyrophosphate synthase	11.5193	12.5004	0.9811	0.00180822
O95197	Reticulon-3	16.6311	17.2641	0.63304	0.00184211
P05155	Plasma protease C1 inhibitor	16.4759	15.7932	-0.68272	0.00185915
P37802	Transgelin-2	16.6698	18.0554	1.3856	0.00186667
P36543	V-type proton ATPase subunit E 1	15.1863	15.8539	0.66766	0.001875
P09417	Dihydropteridine reductase	19.0162	18.3184	-0.69788	0.00188571
Q9Y6M5	Proton-coupled zinc antiporter SLC30A1	14.162	12.9956	-1.16646	0.00191304
O60437	Periplakin	14.3435	15.3258	0.98226	0.00197015
Q9NR19	Acetyl-coenzyme A synthetase, cytoplasmic	17.2211	15.9036	-1.31748	0.002
Q8TB40	(Lyso)-N-acylphosphatidylethanolamine lipase	14.2856	15.1604	0.87482	0.002
Q3KQV9	UDP-N-acetylhexosamine pyrophosphorylase-like protein 1	14.4545	15.6385	1.18404	0.00203077
Q06210	Glutamine--fructose-6-phosphate aminotransferase [isomerizing] 1	15.6884	16.4375	0.74906	0.00206897
O00299	Chloride intracellular channel protein 1	16.5992	17.3704	0.77118	0.00207595
O00748	Cocaine esterase	18.1045	18.6145	0.51	0.00209524
Q16611	Bcl-2 homologous antagonist/killer	14.9949	15.6465	0.6516	0.00210256
Q13363	C-terminal-binding protein 1	15.7179	16.2671	0.54914	0.00210526
P05787	Keratin, type II cytoskeletal 8	19.8323	20.8149	0.98262	0.00212346
Q13085	Acetyl-CoA carboxylase 1	17.3967	16.5905	-0.80622	0.00212766
Q9Y696	Chloride intracellular channel protein 4	16.3166	17.013	0.69634	0.00212903
P09132	Signal recognition particle 19 kDa protein	15.7883	15.2759	-0.51244	0.00213953
Q9UKV8	Protein argonaute-2	14.7445	14.1491	-0.5954	0.00214286
P08758	Annexin A5	19.6805	21.0947	1.41426	0.00215
O43681	ATPase GET3	16.5038	17.0275	0.52366	0.00216216
P09327	Villin-1	11.655	14.4928	2.83778	0.00217391
P20711	Aromatic-L-amino-acid decarboxylase	16.2792	17.5597	1.28056	0.00219355
Q5R372	Rab GTPase-activating protein 1-like	13.8546	14.3714	0.51674	0.0022
P67936	Tropomyosin alpha-4 chain	15.1057	16.4659	1.3602	0.0022
P21281	V-type proton ATPase subunit B, brain isoform	16.0315	16.695	0.66354	0.00220408
Q96SL4	Glutathione peroxidase 7	12.0767	14.2166	2.13988	0.00220408
Q9UIC8	Leucine carboxyl methyltransferase 1	14.8229	15.4238	0.60088	0.00221739
O75369	Filamin-B	16.5199	17.3966	0.87676	0.00222222
Q9UGV2	Protein NDRG3	13.8164	14.8762	1.05986	0.00222222
P78417	Glutathione S-transferase omega-1	15.8389	15.2479	-0.59102	0.00222222
P12955	Xaa-Pro dipeptidase	14.9881	15.5215	0.53346	0.0022268
Q9Y3Q3	Transmembrane emp24 domain-containing protein 3	13.6319	14.5052	0.8733	0.00222727
Q9BQE3	Tubulin alpha-1C chain	19.3782	19.9123	0.5341	0.00223729
P27216	Annexin A13	11.7152	12.9199	1.20468	0.00224176
Q13501	Sequestosome-1	13.3824	14.4189	1.03652	0.00225
Q01650	Large neutral amino acids transporter small subunit 1	14.8998	13.8823	-1.01754	0.00225
Q13561	Dynactin subunit 2	14.8034	15.3609	0.55752	0.00225287
Q04446	1,4-alpha-glucan-branching enzyme	17.2186	16.2693	-0.94934	0.00225641
P11717	Cation-independent mannose-6-phosphate receptor	15.2571	16.1742	0.91712	0.00226667
Q96NU7	Probable imidazolonepropionase	15.9447	14.8764	-1.0683	0.00227273
O75052	Carboxyl-terminal PDZ ligand of neuronal nitric oxide synthase protein	13.991	13.3704	-0.62064	0.00227368
Q9BUL8	Programmed cell death protein 10	14.9256	15.5334	0.6078	0.00227586
Q14165	Malectin	16	16.5567	0.55676	0.00228571
Q0JRZ9	F-BAR domain only protein 2	13.4129	14.0162	0.60334	0.00229213
P52565	Rho GDP-dissociation inhibitor 1	17.1415	17.7462	0.60468	0.00230303
Q9UI12	V-type proton ATPase subunit H	15.3416	15.9259	0.58422	0.00230769
Q04917	14-3-3 protein eta	16.9782	17.7223	0.74416	0.00231579
Q9Y5K8	V-type proton ATPase subunit D	14.5477	15.3606	0.81282	0.00235714
Q86SQ0	Pleckstrin homology-like domain family B member 2	13.7989	14.3248	0.52588	0.00236
O94760	N(G),N(G)-dimethylarginine dimethylaminohydrolase 1	15.2401	13.9403	-1.29982	0.00238462
Q9BTV4	Transmembrane protein 43	14.2192	15.1186	0.89932	0.00239216
O43312	Protein MTSS 1	13.8913	12.8812	-1.01006	0.0024
Q9UN86	Ras GTPase-activating protein-binding protein 2	15.4616	16.0815	0.6199	0.00241584
O00763	Acetyl-CoA carboxylase 2	16.1558	14.7439	-1.41194	0.00243137
Q12774	Rho guanine nucleotide exchange factor 5	11.4761	12.6072	1.13108	0.00244444
Q3YEC7	Rab-like protein 6	12.5105	13.986	1.47552	0.00248
O60701	UDP-glucose 6-dehydrogenase	16.5779	17.5656	0.9877	0.0026087
Q9BUT1	Dehydrogenase/reductase SDR family member 6	13.2666	11.8463	-1.4203	0.00270476
Q15836	Vesicle-associated membrane protein 3	15.1632	16.3651	1.20186	0.00272727
P27144	Adenylate kinase 4, mitochondrial	16.5236	14.9796	-1.54398	0.00276636
Q5QJ74	Tubulin-specific chaperone cofactor E-like protein	14.7749	15.6154	0.84046	0.003
P53365	Arfaptin-2	11.9664	14.2006	2.23414	0.00315789
Q9BTW9	Tubulin-specific chaperone D	13.0625	14.054	0.99148	0.00333333
Q9UM54	Unconventional myosin-VI	15.09	15.767	0.67694	0.00352941
O75874	Isocitrate dehydrogenase [NADP] cytoplasmic	19.3816	18.8115	-0.57012	0.00364912
P13804	Electron transfer flavoprotein subunit alpha, mitochondrial	18.9677	18.2082	-0.7595	0.0036875
P05783	Keratin, type I cytoskeletal 18	19.4342	20.4221	0.98784	0.00369492
O60547	GDP-mannose 4,6 dehydratase	15.8183	14.9422	-0.87614	0.00371429
O75192	Peroxisomal membrane protein 11A	14.4206	13.6726	-0.74802	0.0037265
O94905	Erlin-2	15.692	16.4921	0.80006	0.00375
Q8IYB5	Stromal membrane-associated protein 1	14.4323	14.9808	0.54844	0.00376667
Q15691	Microtubule-associated protein RP/EB family member 1	14.8242	15.5012	0.67698	0.00378295
P49327	Fatty acid synthase	19.1003	18.2792	-0.8211	0.004
Q8WWM9	Cytoglobin	14.3074	15.7037	1.39634	0.004
Q9NRF8	CTP synthase 2	13.6751	14.6062	0.93106	0.00421374
P38606	V-type proton ATPase catalytic subunit A	16.2508	16.8264	0.57554	0.00428571
Q14624	Inter-alpha-trypsin inhibitor heavy chain H4	16.0642	14.7079	-1.35624	0.00429412
P51649	Succinate-semialdehyde dehydrogenase, mitochondrial	14.9972	14.2619	-0.73522	0.00435821
P49848	Transcription initiation factor TFIID subunit 6	17.6932	16.7146	-0.97862	0.00439098
Q9Y6C2	EMILIN-1	15.2709	15.9726	0.70168	0.00448921
P42357	Histidine ammonia-lyase	18.0295	16.1337	-1.89578	0.00451429
P07339	Cathepsin D	16.7629	16.0054	-0.75756	0.00452414
Q9Y6N5	Sulfide:quinone oxidoreductase, mitochondrial	17.8228	17.1484	-0.6744	0.00458741
Q9H4A5	Golgi phosphoprotein 3-like	12.0163	13.2625	1.24628	0.00461538
Q14651	Plastin-1	13.8908	15.4977	1.60682	0.00461972
Q9Y394	Dehydrogenase/reductase SDR family member 7	15.7982	14.9883	-0.80992	0.00465248
P00491	Purine nucleoside phosphorylase	18.9316	18.3243	-0.60724	0.00474172
P35573	Glycogen debranching enzyme	18.5082	17.1319	-1.37632	0.0047619
P04180	Phosphatidylcholine-sterol acyltransferase	13.2911	12.1165	-1.17464	0.00477333
P48163	NADP-dependent malic enzyme	18.2625	17.5424	-0.7201	0.00477419
Q7Z3D6	D-glutamate cyclase, mitochondrial	15.7097	16.5849	0.87518	0.00479452
P12830	Cadherin-1	12.562	13.603	1.041	0.00497436
Q13596	Sorting nexin-1	14.4858	15.0095	0.52374	0.005
Q96E11	Ribosome-recycling factor, mitochondrial	14.7381	14.0621	-0.67604	0.00507006
O15270	Serine palmitoyltransferase 2	13.5416	14.2709	0.7293	0.00510692
P23526	Adenosylhomocysteinase	21.5169	20.8655	-0.65138	0.00531707
Q9NP58	ATP-binding cassette sub-family B member 6	16.5938	15.8804	-0.71338	0.00534969
P55157	Microsomal triglyceride transfer protein large subunit	17.8397	17.3124	-0.52734	0.005375
Q6IPR1	Electron transfer flavoprotein regulatory factor 1	15.8066	14.2552	-1.55146	0.00545455
Q9Y5K6	CD2-associated protein	15.365	16.3311	0.96604	0.00546988
Q96N76	Urocanate hydratase	19.3256	18.2345	-1.09114	0.00550303
P20073	Annexin A7	16.1146	16.6956	0.58096	0.0055814
A6ND91	Aspartate dehydrogenase domain-containing protein	16.2401	15.3836	-0.85654	0.00561404
Q08174	Protocadherin-1	14.7873	14.1023	-0.68504	0.00562353
P38435	Vitamin K-dependent gamma-carboxylase	15.6997	15.1214	-0.57826	0.00564162
A0AV96	RNA-binding protein 47	15.2158	15.7649	0.54906	0.0056568
P49591	Serine--tRNA ligase, cytoplasmic	17.4585	18.0407	0.58224	0.006
O75348	V-type proton ATPase subunit G 1	15.9204	16.4761	0.5557	0.00604545
Q9ULV0	Unconventional myosin-Vb	13.2098	13.8303	0.62052	0.00606667
P09455	Retinol-binding protein 1	14.7856	15.6769	0.89126	0.00612022
Q8N442	Translation factor GUF1, mitochondrial	12.8285	11.6298	-1.19872	0.00612155
Q8WVE0	EEF1A lysine methyltransferase 1	13.0592	13.891	0.83174	0.00612429
O95248	Myotubularin-related protein 5	13.8359	13.3247	-0.51122	0.00631915
Q7Z406	Myosin-14	16.4383	17.2107	0.77238	0.0063871
P30520	Adenylosuccinate synthetase isozyme 2	15.4409	16.6439	1.20302	0.0064456
Q14451	Growth factor receptor-bound protein 7	14.8776	14.3095	-0.56802	0.00647917
Q969L2	Protein MAL2	16.7044	17.4711	0.76668	0.00650526
O43903	Growth arrest-specific protein 2	13.4239	12.2009	-1.22306	0.00651546
P38117	Electron transfer flavoprotein subunit beta	19.4283	18.7719	-0.65648	0.00660513
P16219	Short-chain specific acyl-CoA dehydrogenase, mitochondrial	18.5049	17.9001	-0.60484	0.00674286
Q03013	Glutathione S-transferase Mu 4	15.6281	16.3072	0.6791	0.00677512
O75208	Ubiquinone biosynthesis protein COQ9, mitochondrial	15.9466	15.0465	-0.90004	0.00680769
Q687X5	Metalloreductase STEAP4	17.1449	15.8626	-1.2823	0.00681773
P16260	Solute carrier family 25 member 16	14.2419	13.5193	-0.7226	0.00684
P30613	Pyruvate kinase PKLR	19.5741	18.5529	-1.02116	0.00684058
Q12929	Epidermal growth factor receptor kinase substrate 8	12.8543	13.7561	0.9018	0.00684878
Q9UNF1	Melanoma-associated antigen D2	13.4883	14.0781	0.58972	0.00688679
P36404	ADP-ribosylation factor-like protein 2	14.0192	15.447	1.42782	0.007
P23142	Fibulin-1	12.2371	13.1078	0.87076	0.00708257
Q9H6S3	Epidermal growth factor receptor kinase substrate 8-like protein 2	14.3736	15.5801	1.20646	0.00728889
P56385	ATP synthase subunit e, mitochondrial	17.634	16.9486	-0.68538	0.00732143
Q99807	5-demethoxyubiquinone hydroxylase, mitochondrial	16.1523	15.5596	-0.59272	0.00743363
Q9UQB8	BAR/IMD domain-containing adapter protein 2	13.5883	14.1446	0.55634	0.00763478
P21953	2-oxoisovalerate dehydrogenase subunit beta, mitochondrial	16.1853	15.492	-0.69324	0.00769099
P51589	Cytochrome P450 2J2	15.6719	14.9288	-0.74316	0.00771667
A6NGE7	Putative 2-oxo-4-hydroxy-4-carboxy-5-ureidoimidazoline decarboxylase	13.9444	12.9178	-1.02662	0.00772016
P12694	2-oxoisovalerate dehydrogenase subunit alpha, mitochondrial	16.7856	16.0723	-0.7133	0.00772766
Q6UXH1	Protein disulfide isomerase CRELD2	14.7041	13.9012	-0.80294	0.00772881
O14662	Syntaxin-16	13.4667	14.0328	0.56612	0.00777236
Q13057	Bifunctional coenzyme A synthase	15.7517	15.2414	-0.51032	0.00779032
P46926	Glucosamine-6-phosphate isomerase 1	15.3007	16.1509	0.85018	0.00780408
Q6NUK1	Mitochondrial adenyl nucleotide antiporter SLC25A24	14.5689	15.9725	1.40358	0.00783607
Q07960	Rho GTPase-activating protein 1	14.6991	15.7778	1.07874	0.008
Q9Y6Y0	Influenza virus NS1A-binding protein	13.9158	14.4585	0.54278	0.008
P16118	6-phosphofructo-2-kinase/fructose-2,6-bisphosphatase 1	16.4222	15.8191	-0.60316	0.00807843
Q15418	Ribosomal protein S6 kinase alpha-1	13.6822	14.328	0.64582	0.00807874
Q53H96	Pyrroline-5-carboxylate reductase 3	15.0092	15.5508	0.54168	0.00812851
Q96PF1	Protein-glutamine gamma-glutamyltransferase Z	17.5552	18.5973	1.04214	0.00821705
P09211	Glutathione S-transferase P	20.2018	21.6341	1.43224	0.00822901
Q5VT66	Mitochondrial amidoxime-reducing component 1	18.1842	17.5849	-0.59932	0.00824903
Q9NR77	Peroxisomal membrane protein 2	16.2244	15.4597	-0.76478	0.00826054
A2RU49	Hydroxylysine kinase	16.5735	17.5401	0.96658	0.00827799
P05186	Alkaline phosphatase, tissue-nonspecific isozyme	12.1795	14.6787	2.4992	0.00830303
P16220	Cyclic AMP-responsive element-binding protein 1	10.6996	11.3672	0.66762	0.00857778
P12277	Creatine kinase B-type	15.8936	16.5462	0.65258	0.00859925
Q16878	Cysteine dioxygenase type 1	13.9693	12.7847	-1.18456	0.00910545
O75695	Protein XRP2	11.4855	12.9297	1.44422	0.00933333
P28330	Long-chain specific acyl-CoA dehydrogenase, mitochondrial	19.6802	18.9985	-0.68164	0.00953191
P58107	Epiplakin	15.6428	16.6758	1.03302	0.00971429
Q15118	[Pyruvate dehydrogenase (acetyl-transferring)] kinase isozyme 1, mitochondrial	15.1345	14.1316	-1.00296	0.00975945
P48651	Phosphatidylserine synthase 1	14.0443	13.0574	-0.98692	0.00983278
P09525	Annexin A4	17.0585	17.6007	0.54216	0.00986577
P55327	Tumor protein D52	13.801	14.946	1.14502	0.00986755
P21980	Protein-glutamine gamma-glutamyltransferase 2	17.9922	19.005	1.0128	0.00988552
P51809	Vesicle-associated membrane protein 7	14.3766	13.8671	-0.5095	0.0100726
P02790	Hemopexin	16.817	14.9415	-1.87554	0.0103322
P00734	Prothrombin	14.4507	13.8818	-0.56894	0.0104645
Q8WUY1	Protein THEM6	11.9737	13.8344	1.86068	0.0106495
Q9NPD7	Neuritin	14.3184	13.441	-0.87736	0.0108718
P35580	Myosin-10	15.1613	16.1059	0.94462	0.0109809
Q8N370	Large neutral amino acids transporter small subunit 4	11.8399	13.3926	1.55268	0.011073
P22413	Ectonucleotide pyrophosphatase/phosphodiesterase family member 1	13.1367	12.5799	-0.55674	0.0111139
P45973	Chromobox protein homolog 5	11.8304	12.7938	0.96338	0.0111195
Q15041	ADP-ribosylation factor-like protein 6-interacting protein 1	15.4477	16.3638	0.91616	0.0112
Q92556	Engulfment and cell motility protein 1	13.6146	14.3829	0.76828	0.0112226
P17174	Aspartate aminotransferase, cytoplasmic	19.2477	18.1355	-1.11228	0.0113272
Q9UBM7	7-dehydrocholesterol reductase	16.0452	15.3495	-0.69564	0.011362
P08910	Monoacylglycerol lipase ABHD2	14.663	15.8121	1.1491	0.0117317
Q9UDX5	Mitochondrial fission process protein 1	15.6205	14.741	-0.87956	0.0118906
Q9NTN9	Semaphorin-4G	13.3861	12.7318	-0.65432	0.012241
P26583	High mobility group protein B2	14.668	15.4732	0.80518	0.0122538
Q709F0	Acyl-CoA dehydrogenase family member 11	15.9872	15.4815	-0.50572	0.0128757
Q96C19	EF-hand domain-containing protein D2	15.3644	15.9772	0.61282	0.012885
O14639	Actin-binding LIM protein 1	12.5622	13.3641	0.8019	0.0133099
Q13308	Inactive tyrosine-protein kinase 7	11.8134	13.0398	1.22642	0.0133988
Q15102	Platelet-activating factor acetylhydrolase IB subunit alpha1	14.263	15.2542	0.99122	0.0134767
Q9NVG8	TBC1 domain family member 13	13.4094	13.9558	0.54646	0.0134986
Q07075	Glutamyl aminopeptidase	15.9277	15.1164	-0.81134	0.0135473
Q05707	Collagen alpha-1(XIV) chain	15.4732	16.3832	0.90994	0.0138068
Q6P1A2	Lysophospholipid acyltransferase 5	15.913	16.9424	1.02934	0.014
Q9NWZ5	Uridine-cytidine kinase-like 1	11.5795	13.175	1.59554	0.0147458
P20813	Cytochrome P450 2B6	13.4234	12.1988	-1.22468	0.0149408
Q9UKU7	Isobutyryl-CoA dehydrogenase, mitochondrial	16.9038	16.3272	-0.57666	0.0153222
P16949	Stathmin	11.5279	12.7183	1.19038	0.0154194
A6NIE9;P05981;P20231;Q15661;Q9BZJ3	Putative serine protease 29	13.6078	12.9065	-0.70132	0.0154609
P60983	Glia maturation factor beta	14.0231	14.6981	0.67502	0.0155372
Q8N584	Tetratricopeptide repeat protein 39C	15.3274	16.4992	1.1718	0.0155801
P12931	Proto-oncogene tyrosine-protein kinase Src	11.5076	12.5198	1.01226	0.0156526
P19404	NADH dehydrogenase [ubiquinone] flavoprotein 2, mitochondrial	15.3013	14.8007	-0.50066	0.0156939
P04424	Argininosuccinate lyase	20.6245	19.7633	-0.86124	0.0157234
Q9H2A2	2-aminomuconic semialdehyde dehydrogenase	19.6042	18.9596	-0.64456	0.0159373
Q8NBN3	Transmembrane protein 87A	11.8721	12.9439	1.07172	0.0173814
Q14155	Rho guanine nucleotide exchange factor 7	14.2279	14.7536	0.5257	0.017491
P06737	Glycogen phosphorylase, liver form	20.7616	20.2124	-0.54928	0.0175573
Q08830	Fibrinogen-like protein 1	13.312	12.5008	-0.81118	0.017602
P46940	Ras GTPase-activating-like protein IQGAP1	15.6972	16.2281	0.53092	0.0176061
Q14847	LIM and SH3 domain protein 1	15.0654	15.6065	0.54116	0.0183494
P11177	Pyruvate dehydrogenase E1 component subunit beta, mitochondrial	16.8436	16.2899	-0.5537	0.0184824
Q9H299	SH3 domain-binding glutamic acid-rich-like protein 3	12.7211	13.8114	1.09026	0.0184987
O75165	DnaJ homolog subfamily C member 13	14.8396	15.4594	0.6198	0.0186667
Q9NTJ3	Structural maintenance of chromosomes protein 4	11.4704	13.2994	1.82892	0.018938
Q8TAC9	Secretory carrier-associated membrane protein 5	12.5698	13.8059	1.2361	0.0189406
Q8NG11	Tetraspanin-14	11.7414	12.5006	0.75918	0.0189652
P13686	Tartrate-resistant acid phosphatase type 5	14.6713	13.8654	-0.80588	0.0190754
O94875	Sorbin and SH3 domain-containing protein 2	16.0273	16.8824	0.85508	0.0190927
Q9NYL5	24-hydroxycholesterol 7-alpha-hydroxylase	15.3979	13.7021	-1.69576	0.0191034
P11166	Solute carrier family 2, facilitated glucose transporter member 1	13.5219	14.639	1.1171	0.0191078
P11216	Glycogen phosphorylase, brain form	16.1146	16.871	0.75644	0.01911
Q9Y6E0	Serine/threonine-protein kinase 24	14.317	14.8341	0.5171	0.0191477
Q8WVI0	Ubiquinol-cytochrome c reductase complex assembly factor 5	13.012	12.1637	-0.84828	0.0191553
P35237	Serpin B6	14.8388	15.6042	0.76538	0.0192476
P04179	Superoxide dismutase [Mn], mitochondrial	18.3022	17.6489	-0.6533	0.0193129
O75390	Citrate synthase, mitochondrial	19.1369	19.7896	0.6527	0.0193178
Q08AH3	Acyl-coenzyme A synthetase ACSM2A, mitochondrial	11.6722	13.2163	1.54408	0.0193253
Q9Y426	C2 domain-containing protein 2	13.6966	13.0954	-0.60114	0.0193846
O75477	Erlin-1	14.3438	14.8529	0.50916	0.0196674
Q86U10	60 kDa lysophospholipase	12.1796	11.6318	-0.5478	0.019713
Q13438	Protein OS-9	13.2631	12.6869	-0.57622	0.0200364
Q5EBM0	UMP-CMP kinase 2, mitochondrial	14.1069	13.5507	-0.55616	0.0201451
P23378	Glycine dehydrogenase (decarboxylating), mitochondrial	16.4971	15.6414	-0.85564	0.0202709
P53396	ATP-citrate synthase	18.7907	18.0962	-0.69452	0.0205291
P10586	Receptor-type tyrosine-protein phosphatase F	14.6918	13.8916	-0.80018	0.0206696
Q9NP61	ADP-ribosylation factor GTPase-activating protein 3	11.5597	12.3082	0.7485	0.0207152
Q9Y600	Cysteine sulfinic acid decarboxylase	19.1968	18.2169	-0.97992	0.0207297
P13196	5-aminolevulinate synthase, non-specific, mitochondrial	12.8314	13.7337	0.90226	0.0207611
P49916	DNA ligase 3	12.1349	12.722	0.58716	0.0207753
Q9BQA1	Methylosome protein WDR77	14.5383	15.1504	0.6121	0.0208071
O96013	Serine/threonine-protein kinase PAK 4	12.8106	13.3304	0.5198	0.0208621
P56937	3-keto-steroid reductase/17-beta-hydroxysteroid dehydrogenase 7	14.9097	14.2938	-0.6159	0.0211135
P09382	Galectin-1	14.671	15.3635	0.69244	0.021566
P0DTE4;P0DTE5	UDP-glucuronosyltransferase 2A1	14.1951	13.3359	-0.85924	0.0215711
P11441	Ubiquitin-like protein 4A	14.0464	14.6392	0.5928	0.0215865
P29317	Ephrin type-A receptor 2	13.1099	13.8074	0.6975	0.0216441
P46952	3-hydroxyanthranilate 3,4-dioxygenase	19.2422	18.5459	-0.6963	0.0216674
Q5T5P2	Sickle tail protein homolog	12.6271	13.1722	0.54508	0.0216807
P30837	Aldehyde dehydrogenase X, mitochondrial	18.1911	17.0852	-1.1059	0.0217862
Q9UI32	Glutaminase liver isoform, mitochondrial	16.4174	15.272	-1.14534	0.0218789
Q8IUR7	Armadillo repeat-containing protein 8	13.8437	14.3657	0.52194	0.0222277
Q9BUF5	Tubulin beta-6 chain	15.1809	16.0469	0.86592	0.0222752
Q96RT1	Erbin	13.4495	14.0241	0.5746	0.0223067
P15311	Ezrin	14.4422	15.2811	0.83888	0.0223184
Q9NUM4	Transmembrane protein 106B	12.2964	11.522	-0.7744	0.0223525
P11586	C-1-tetrahydrofolate synthase, cytoplasmic	18.9558	18.3423	-0.61348	0.0225801
Q13049	E3 ubiquitin-protein ligase TRIM32	11.8997	12.5412	0.64148	0.0231004
Q8TDQ7	Glucosamine-6-phosphate isomerase 2	11.9859	13.4217	1.43584	0.0233613
Q6UWP2	Dehydrogenase/reductase SDR family member 11	14.3855	13.7628	-0.62274	0.0244305
P09622	Dihydrolipoyl dehydrogenase, mitochondrial	17.7838	17.2646	-0.51922	0.0247563
P80404	4-aminobutyrate aminotransferase, mitochondrial	18.1546	18.8272	0.67264	0.0247907
Q6ZQW0	Indoleamine 2,3-dioxygenase 2	14.9197	13.7503	-1.16932	0.0248047
Q9BQT8	Mitochondrial 2-oxodicarboxylate carrier	15.3306	14.7338	-0.59678	0.0251516
Q16576	Histone-binding protein RBBP7	15.4935	16.0911	0.59756	0.0257208
P30039	Phenazine biosynthesis-like domain-containing protein	16.9756	16.4347	-0.54086	0.0267519
Q9Y3B8	Oligoribonuclease, mitochondrial	14.7845	15.3248	0.54028	0.0269497
P11678	Eosinophil peroxidase	11.6112	13.2092	1.59802	0.0269627
Q5HYK3	2-methoxy-6-polyprenyl-1,4-benzoquinol methylase, mitochondrial	14.1981	13.3659	-0.83218	0.0270131
Q9UBV8	Peflin	15.0172	15.5383	0.52116	0.0271524
P08034	Gap junction beta-1 protein	15.9427	15.2978	-0.64492	0.0278248
P49326	Flavin-containing monooxygenase 5	17.3994	18.1387	0.73934	0.0279058
Q9Y6I8	Peroxisomal membrane protein 4	14.699	16.1829	1.48386	0.028
Q93099	Homogentisate 1,2-dioxygenase	18.3901	17.8197	-0.5704	0.0280215
P31949	Protein S100-A11	12.9892	14.3015	1.31234	0.0283345
O00468	Agrin	12.813	13.9328	1.11984	0.0286479
Q96D15	Reticulocalbin-3	13.94	14.4965	0.55646	0.0289614
Q9NRN5	Olfactomedin-like protein 3	11.8902	13.2163	1.32604	0.029554
P06493	Cyclin-dependent kinase 1	13.8132	14.8299	1.01674	0.0295548
Q8N4Q0	Prostaglandin reductase 3	16.4795	15.9425	-0.537	0.0295571
O15269	Serine palmitoyltransferase 1	13.2547	13.875	0.62028	0.0295652
P00738	Haptoglobin	17.6332	16.6975	-0.93566	0.0296276
P30405	Peptidyl-prolyl cis-trans isomerase F, mitochondrial	16.0772	15.5763	-0.5009	0.0296788
Q5T160	Probable arginine--tRNA ligase, mitochondrial	14.0787	14.6422	0.5635	0.029884
Q6NVY1	3-hydroxyisobutyryl-CoA hydrolase, mitochondrial	15.5705	14.9763	-0.59426	0.030092
Q93088	Betaine--homocysteine S-methyltransferase 1	20.8149	21.379	0.5641	0.0305743
Q9BTE7	DCN1-like protein 5	13.5206	11.4879	-2.03274	0.0307521
P07741	Adenine phosphoribosyltransferase	16.377	17.1273	0.7503	0.0307832
Q92748	Thyroid hormone-inducible hepatic protein	15.9285	15.0711	-0.85738	0.0309565
Q96S52	GPI transamidase component PIG-S	13.8406	14.4323	0.59174	0.0309669
P34896	Serine hydroxymethyltransferase, cytosolic	18.3288	17.6699	-0.65888	0.0309818
Q9H1C4	Protein unc-93 homolog B1	12.1358	14.4997	2.36384	0.0309901
Q96BM9	ADP-ribosylation factor-like protein 8A	15.8871	16.486	0.59888	0.0309983
P11802	Cyclin-dependent kinase 4	13.8037	14.4408	0.63706	0.0310084
Q13402	Unconventional myosin-VIIa	14.0835	14.9618	0.87832	0.0311316
Q9H4B7	Tubulin beta-1 chain	12.7658	11.6775	-1.08826	0.031423
Q99757	Thioredoxin, mitochondrial	14.4436	13.9117	-0.5319	0.031581
Q9Y5Z6	Beta-1,3-galactosyltransferase 1	12.4509	11.0759	-1.37502	0.0320848
P08134	Rho-related GTP-binding protein RhoC	14.0894	14.8161	0.72672	0.0322078
Q8TF65	PDZ domain-containing protein GIPC2	11.542	12.9349	1.39286	0.0326356
Q9H1U9	Mitochondrial nicotinamide adenine dinucleotide transporter SLC25A51	13.0549	14.749	1.69412	0.0328768
P07437	Tubulin beta chain	18.414	18.9842	0.57018	0.0330863
Q9H4G0	Band 4.1-like protein 1	11.2211	12.0019	0.78078	0.0350124
Q86U86	Protein polybromo-1	11.8768	13.0037	1.12694	0.0350341
P07355	Annexin A2	16.8258	18.043	1.21716	0.0352778
B3EWG3;B3EWG5;B3EWG6	Protein FAM25A	12.8718	14.3653	1.49346	0.0353035
P27816	Microtubule-associated protein 4	14.3659	14.9812	0.6153	0.0354347
P08648	Integrin alpha-5	14.2012	14.7383	0.53716	0.0358344
P30043	Flavin reductase (NADPH)	13.4219	12.5438	-0.87818	0.0362905
Q96C23	Galactose mutarotase	17.4727	16.8907	-0.58194	0.0364132
P07099	Epoxide hydrolase 1	16.254	17.1782	0.9242	0.0364745
P50053	Ketohexokinase	17.8656	17.3633	-0.5023	0.0365493
P05546	Heparin cofactor 2	14.8571	14.1912	-0.66588	0.0374421
Q9HBA9	Putative N-acetylated-alpha-linked acidic dipeptidase	12.2152	13.6161	1.4009	0.0381065
P00439	Phenylalanine-4-hydroxylase	20.1546	20.8523	0.69766	0.0381333
Q5KU26	Collectin-12	11.7086	12.4573	0.74874	0.0381802
Q8N1B4	Vacuolar protein sorting-associated protein 52 homolog	12.1253	12.6667	0.5414	0.0381988
Q8IUA7	ATP-binding cassette sub-family A member 9	16.3784	15.7811	-0.59732	0.0383697
P13164;Q01628;Q01629	Interferon-induced transmembrane protein 1	12.5959	11.4393	-1.15666	0.0385835
P54886	Delta-1-pyrroline-5-carboxylate synthase	13.5842	14.2204	0.63618	0.0387304
Q9UDW1	Cytochrome b-c1 complex subunit 9	18.6768	18.0946	-0.58224	0.0388103
P21964	Catechol O-methyltransferase	15.9832	16.6364	0.65322	0.0390541
Q9NY65	Tubulin alpha-8 chain	13.7648	14.4493	0.68446	0.0397408
Q99624	Sodium-coupled neutral amino acid transporter 3	17.9056	17.3138	-0.59186	0.0401404
P35575	Glucose-6-phosphatase catalytic subunit 1	15.461	16.0867	0.62568	0.040409
Q8N4N8;Q99661	Kinesin-like protein KIF2B	12.6294	13.9773	1.34786	0.0411031
P28845	11-beta-hydroxysteroid dehydrogenase 1	18.7211	17.4353	-1.2858	0.0414958
Q5SGD2	Protein phosphatase 1L	13.4922	12.3186	-1.17368	0.0416772
P57739	Claudin-2	12.9628	13.6985	0.73568	0.0416906
Q9NTM9	Copper homeostasis protein cutC homolog	12.5546	11.9467	-0.60798	0.0419945
Q9NXR8	Inhibitor of growth protein 3	15.0032	15.6455	0.64232	0.0420027
P22695	Cytochrome b-c1 complex subunit 2, mitochondrial	18.8638	18.2686	-0.59524	0.0422818
P02794	Ferritin heavy chain	15.2513	13.4614	-1.78996	0.0422904
Q96TA1	Protein Niban 2	13.8904	14.4199	0.52946	0.0425048
Q9NPA8	Transcription and mRNA export factor ENY2	12.0201	13.3352	1.31508	0.0427609
O43572	A-kinase anchor protein 10, mitochondrial	12.6886	13.5755	0.88694	0.0437796
Q99943	1-acyl-sn-glycerol-3-phosphate acyltransferase alpha	13.9795	16.1493	2.16984	0.0438491
Q16719	Kynureninase	17.3605	16.7145	-0.646	0.0462358
P15907	Beta-galactoside alpha-2,6-sialyltransferase 1	13.6024	12.7039	-0.8985	0.0462857
O95678	Keratin, type II cytoskeletal 75	12.1848	13.4606	1.27588	0.0469657
Q16795	NADH dehydrogenase [ubiquinone] 1 alpha subcomplex subunit 9, mitochondrial	18.0679	17.474	-0.59388	0.0475848
P33260	Cytochrome P450 2C18	17.4545	16.5172	-0.93728	0.0477853
P40261	Nicotinamide N-methyltransferase	16.7335	16.0434	-0.69004	0.0498581
Q6ZMG9	Ceramide synthase 6	11.7247	12.4457	0.72102	0.0498811
