# Supplementary material for: miR-122 Deficiency in Mice Enhances Regeneration in Healthy Liver but Drives Pathological Repair and Functional Decline in Fibrotic Liver
Source: Int J Mol Sci. 2026 Mar 30;27(7):3149. doi: 10.3390/ijms27073149 (PMC13072873; doi:10.3390/ijms27073149)
Supplement: Supplementary file 1 [file ijms-27-03149-s001.zip › Supplementary Table S2.xlsx]

## Sheet: Hoja1
Accession number	Description	Log2 mean WT	Log2 mean miR-122-/-	Log Fold-change ("miR-122-/-" minus "WT")	q-value
Q8IWB7	WD repeat and FYVE domain-containing protein 1	11.5325	14.9946	3.46204	0
Q9NTG7	NAD-dependent protein deacetylase sirtuin-3, mitochondrial	14.6582	13.7267	-0.9315	0.00041989
Q9P258	Protein RCC2	14.028	14.8682	0.84018	0.000422222
Q9BUL8	Programmed cell death protein 10	15.1274	15.6999	0.57242	0.000429379
P11498	Pyruvate carboxylase, mitochondrial	20.2604	19.4664	-0.79404	0.000431818
Q11203	CMP-N-acetylneuraminate-beta-1,4-galactoside alpha-2,3-sialyltransferase	12.3496	11.8362	-0.51348	0.000433121
P30613	Pyruvate kinase PKLR	19.5945	18.5527	-1.04178	0.000436782
Q6UW68	Transmembrane protein 205	16.7171	15.7619	-0.95524	0.00043871
Q9Y3A6	Transmembrane emp24 domain-containing protein 5	16.5796	16.0097	-0.56986	0.000441558
P12694	2-oxoisovalerate dehydrogenase subunit alpha, mitochondrial	16.4864	15.4509	-1.0355	0.00044186
P48163	NADP-dependent malic enzyme	18.3349	16.9646	-1.37026	0.000444444
P62906	Large ribosomal subunit protein uL1	17.5001	16.7476	-0.75246	0.000447368
P63279	SUMO-conjugating enzyme UBC9	15.1467	15.8788	0.73208	0.000449704
Q7Z406	Myosin-14	16.3058	17.4232	1.11744	0.000452381
P35659	Protein DEK	14.8745	15.4589	0.58436	0.000453333
Q9HD15	Steroid receptor RNA activator 1	12.9568	12.2673	-0.68946	0.00045509
P56556	NADH dehydrogenase [ubiquinone] 1 alpha subcomplex subunit 6	16.7564	15.9255	-0.83084	0.000456376
P16219	Short-chain specific acyl-CoA dehydrogenase, mitochondrial	18.3935	17.74	-0.65348	0.000459459
Q9UHD8	Septin-9	16.4127	17.0373	0.6246	0.000460606
Q9BUN8	Derlin-1	17.1763	16.5814	-0.59496	0.000462585
Q9UBV2	Protein sel-1 homolog 1	15.2174	14.6702	-0.5472	0.000463415
P16401	Histone H1.5	16.8617	18.1874	1.32574	0.000465753
Q5VT66	Mitochondrial amidoxime-reducing component 1	18.0851	17.135	-0.95014	0.000466258
Q96A33	PAT complex subunit CCDC47	16.6265	15.9639	-0.66258	0.000469136
P59768	Guanine nucleotide-binding protein G(I)/G(S)/G(O) subunit gamma-2	11.92	13.4035	1.48356	0.00047205
P09417	Dihydropteridine reductase	18.6231	17.752	-0.87116	0.000475
P55157	Microsomal triglyceride transfer protein large subunit	17.8977	17.2826	-0.61506	0.000475524
Q9Y2Z9	Ubiquinone biosynthesis monooxygenase COQ6, mitochondrial	16.3956	15.6893	-0.70634	0.000477987
Q16270	Insulin-like growth factor-binding protein 7	12.5445	13.7282	1.18372	0.000478873
P09327	Villin-1	11.774	13.7929	2.01886	0.000481013
Q3KQV9	UDP-N-acetylhexosamine pyrophosphorylase-like protein 1	15.2417	15.934	0.69228	0.00048227
P31040	Succinate dehydrogenase [ubiquinone] flavoprotein subunit, mitochondrial	18.8457	18.0176	-0.82812	0.000489209
P49588	Alanine--tRNA ligase, cytoplasmic	17.2617	16.6047	-0.65706	0.000492754
O00763	Acetyl-CoA carboxylase 2	16.0749	14.5612	-1.5137	0.00049635
P24539	ATP synthase F(0) complex subunit B1, mitochondrial	20.2675	19.3694	-0.8981	0.0005
Q07666	KH domain-containing, RNA-binding, signal transduction-associated protein 1	16.1618	16.6988	0.53706	0.000503704
Q9BQT8	Mitochondrial 2-oxodicarboxylate carrier	15.0623	13.5979	-1.46434	0.000505495
Q16555	Dihydropyrimidinase-related protein 2	15.9635	16.5032	0.53968	0.000507042
P35237	Serpin B6	15.3186	16.3149	0.99632	0.000507463
O14975	Long-chain fatty acid transport protein 2	19.4343	18.4181	-1.0162	0.000509434
Q96SL4	Glutathione peroxidase 7	13.1019	14.9029	1.80098	0.000511278
Q16222	UDP-N-acetylhexosamine pyrophosphorylase	16.0071	15.3026	-0.70456	0.000511848
O75306	NADH dehydrogenase [ubiquinone] iron-sulfur protein 2, mitochondrial	18.3483	17.4966	-0.85168	0.000514286
P30520	Adenylosuccinate synthetase isozyme 2	16.1705	16.922	0.75154	0.000515152
Q13363	C-terminal-binding protein 1	15.9673	16.595	0.62776	0.000516746
O75369	Filamin-B	16.7926	17.4719	0.67926	0.000519084
O94826	Mitochondrial import receptor subunit TOM70	16.9393	16.4176	-0.52174	0.000521739
P18084	Integrin beta-5	14.8283	15.4689	0.64054	0.000526829
P46777	Large ribosomal subunit protein uL18	18.1855	17.4641	-0.72146	0.000527132
P27348	14-3-3 protein theta	16.9453	17.4778	0.53244	0.000528302
Q9BSH4	Translational activator of cytochrome c oxidase 1	14.4407	13.7714	-0.66928	0.00053125
Q13057	Bifunctional coenzyme A synthase	15.7278	14.8895	-0.8383	0.00053202
Q92556	Engulfment and cell motility protein 1	14.059	14.9842	0.9252	0.000535433
Q9BV35	Mitochondrial adenyl nucleotide antiporter SLC25A23	14.7636	14.0809	-0.68278	0.000537313
Q6NUN0	Acyl-coenzyme A synthetase ACSM5, mitochondrial	16.9321	15.9236	-1.00846	0.000538462
Q6P1A2	Lysophospholipid acyltransferase 5	15.949	16.7131	0.76418	0.00054
O75251	NADH dehydrogenase [ubiquinone] iron-sulfur protein 7, mitochondrial	16.7325	15.7955	-0.93696	0.000542714
Q9UKU7	Isobutyryl-CoA dehydrogenase, mitochondrial	16.6416	15.8923	-0.74932	0.000544
P56211	cAMP-regulated phosphoprotein 19	14.5104	15.0206	0.51024	0.000545455
P62280	Small ribosomal subunit protein uS17	19.0498	18.0461	-1.0037	0.000548223
Q16181	Septin-7	16.5719	17.1637	0.59176	0.00054902
P16118	6-phosphofructo-2-kinase/fructose-2,6-bisphosphatase 1	16.788	15.7478	-1.0402	0.00055102
Q13402	Unconventional myosin-VIIa	14.026	15.3796	1.35358	0.000552846
O75891	Cytosolic 10-formyltetrahydrofolate dehydrogenase	20.4053	19.3024	-1.1029	0.000553846
Q13085	Acetyl-CoA carboxylase 1	17.7781	16.633	-1.14502	0.000556701
P35573	Glycogen debranching enzyme	17.3617	16.4079	-0.9538	0.000557377
Q9Y5K6	CD2-associated protein	15.67	16.8854	1.21544	0.000559585
O43175	D-3-phosphoglycerate dehydrogenase	14.3009	16.3972	2.09634	0.00056
P83111	Serine beta-lactamase-like protein LACTB, mitochondrial	16.2209	15.2008	-1.02004	0.000561983
Q9NZ45	CDGSH iron-sulfur domain-containing protein 1	17.2543	16.2105	-1.04384	0.0005625
Q14195	Dihydropyrimidinase-related protein 3	13.5775	14.9141	1.33658	0.000565445
Q16134	Electron transfer flavoprotein-ubiquinone oxidoreductase, mitochondrial	18.7379	18.0262	-0.71166	0.000566667
Q3SY69	Mitochondrial 10-formyltetrahydrofolate dehydrogenase	11.5877	13.1304	1.54264	0.000571429
Q8WWM9	Cytoglobin	15.1097	16.6784	1.56864	0.000571429
Q9H2A2	2-aminomuconic semialdehyde dehydrogenase	19.3114	18.4368	-0.87454	0.000571429
P13804	Electron transfer flavoprotein subunit alpha, mitochondrial	18.8927	17.9642	-0.92846	0.000576271
P06737	Glycogen phosphorylase, liver form	20.3753	19.5227	-0.85264	0.00057754
O75489	NADH dehydrogenase [ubiquinone] iron-sulfur protein 3, mitochondrial	18.0697	17.4756	-0.59408	0.000581197
P62750	Large ribosomal subunit protein uL23	19.2917	18.2847	-1.00694	0.000583784
P13591	Neural cell adhesion molecule 1	11.5889	13.69	2.10104	0.000586207
Q14155	Rho guanine nucleotide exchange factor 7	14.3648	14.9712	0.60644	0.000586957
P37802	Transgelin-2	17.2608	18.7994	1.53862	0.000590164
Q8TF65	PDZ domain-containing protein GIPC2	11.6999	13.267	1.56706	0.000591304
Q96N67	Dedicator of cytokinesis protein 7	13.1845	13.7671	0.58264	0.000596491
O95208	Epsin-2	13.4184	14.1251	0.70662	0.000598131
Q15746	Myosin light chain kinase, smooth muscle	15.2918	16.118	0.82624	0.000607143
P35580	Myosin-10	16.0064	16.847	0.84062	0.000608696
P08574	Cytochrome c1, heme protein, mitochondrial	18.0623	17.3016	-0.76074	0.000612613
Q9BTW9	Tubulin-specific chaperone D	13.4718	14.3068	0.83498	0.000615385
P09455	Retinol-binding protein 1	15.4881	16.4018	0.91364	0.000622222
P42167	Lamina-associated polypeptide 2, isoforms beta/gamma	16.6362	17.1862	0.54998	0.000623853
P46109	Crk-like protein	13.1861	14.2065	1.02038	0.00062963
Q6NVY1	3-hydroxyisobutyryl-CoA hydrolase, mitochondrial	15.3271	14.2075	-1.11958	0.000635514
P21397	Amine oxidase [flavin-containing] A	16.0076	15.2392	-0.76834	0.000636364
Q9UDX5	Mitochondrial fission process protein 1	15.1466	14.0159	-1.13076	0.000641509
Q9Y2D2	UDP-N-acetylglucosamine transporter	14.9253	14.1554	-0.76988	0.000642857
P11182	Lipoamide acyltransferase component of branched-chain alpha-keto acid dehydrogenase complex, mitochondrial	16.8	15.9646	-0.83534	0.000643678
P78347	General transcription factor II-I	14.5767	15.1129	0.5362	0.000645161
P62273	Small ribosomal subunit protein uS14	17.3278	16.8063	-0.52152	0.00064574
P49748	Very long-chain specific acyl-CoA dehydrogenase, mitochondrial	18.296	17.5093	-0.7867	0.000651163
P25705	ATP synthase subunit alpha, mitochondrial	21.1242	20.3967	-0.72756	0.000651163
P10809	60 kDa heat shock protein, mitochondrial	19.902	19.1703	-0.73172	0.000651584
Q16719	Kynureninase	17.4676	16.2127	-1.25486	0.00065272
P07741	Adenine phosphoribosyltransferase	16.5955	17.3542	0.75868	0.000653846
O60831	PRA1 family protein 2	14.8098	15.4996	0.68984	0.000654545
O43903	Growth arrest-specific protein 2	13.8894	12.2694	-1.62008	0.000655462
Q3YEC7	Rab-like protein 6	13.1031	14.1321	1.02892	0.000655738
P21291	Cysteine and glycine-rich protein 1	12.2896	13.3431	1.05348	0.000658228
Q13310	Polyadenylate-binding protein 4	16.4304	15.8869	-0.54344	0.000658824
Q9UN37	Vacuolar protein sorting-associated protein 4A	13.9333	14.5894	0.65608	0.000660194
P49419	Alpha-aminoadipic semialdehyde dehydrogenase	18.118	17.0265	-1.09146	0.00066055
P09651	Heterogeneous nuclear ribonucleoprotein A1	16.5703	17.4523	0.882	0.000661017
Q9Y5L4	Mitochondrial import inner membrane translocase subunit Tim13	15.8735	15.1854	-0.68816	0.000663594
Q15836	Vesicle-associated membrane protein 3	14.9261	16.3282	1.40206	0.000666667
Q14651	Plastin-1	14.2314	15.4695	1.2381	0.000666667
Q9UM00	Calcium load-activated calcium channel	15.915	15.3897	-0.52524	0.000666667
Q96I99	Succinate--CoA ligase [GDP-forming] subunit beta, mitochondrial	18.9881	18.0893	-0.89876	0.000666667
Q71UM5	Ribosomal protein eS27-like	17.8882	17.078	-0.8102	0.000666667
Q04917	14-3-3 protein eta	17.379	17.9871	0.60802	0.000666667
Q7Z5P4	17-beta-hydroxysteroid dehydrogenase 13	17.8525	16.8251	-1.02744	0.000666667
Q92597	Protein NDRG1	14.8561	15.6892	0.8331	0.000669528
Q16595	Frataxin, mitochondrial	15.3628	14.7795	-0.58328	0.000669767
P22695	Cytochrome b-c1 complex subunit 2, mitochondrial	18.6467	17.7924	-0.85434	0.000672414
P42357	Histidine ammonia-lyase	17.3847	15.3794	-2.00532	0.000673267
Q13428	Treacle protein	13.9226	14.6067	0.68404	0.000674699
Q9BW92	Threonine--tRNA ligase, mitochondrial	13.7405	13.2085	-0.53202	0.000675325
Q9UJ70	N-acetyl-D-glucosamine kinase	14.9643	15.6534	0.68906	0.000677966
Q16851	UTP--glucose-1-phosphate uridylyltransferase	18.5078	17.979	-0.5288	0.000678261
P27487	Dipeptidyl peptidase 4	17.4502	16.8869	-0.56324	0.000681223
Q9Y6E0	Serine/threonine-protein kinase 24	14.4722	15.0862	0.614	0.000682927
P12931	Proto-oncogene tyrosine-protein kinase Src	12.3169	13.417	1.10014	0.000682927
Q8IXB1	DnaJ homolog subfamily C member 10	13.2691	13.7858	0.51672	0.000684211
Q92506	(3R)-3-hydroxyacyl-CoA dehydrogenase	17.3714	16.7835	-0.58782	0.000686869
P38117	Electron transfer flavoprotein subunit beta	19.3089	18.6162	-0.6927	0.000687225
Q15796	Mothers against decapentaplegic homolog 2	13.6901	14.3734	0.68326	0.000689655
P53597	Succinate--CoA ligase [ADP/GDP-forming] subunit alpha, mitochondrial	18.867	18.0827	-0.78428	0.000691358
Q6IA69	Glutamine-dependent NAD(+) synthetase	14.5129	13.8211	-0.69184	0.000693878
Q709C8	Intermembrane lipid transfer protein VPS13C	17.0778	16.5579	-0.51994	0.000694215
P50914	Large ribosomal subunit protein eL14	15.6074	16.4421	0.83462	0.000697095
Q5T5P2	Sickle tail protein homolog	12.8085	13.6149	0.8064	0.0007
P62249	Small ribosomal subunit protein uS9	19.6559	18.9483	-0.70762	0.000701031
P36871	Phosphoglucomutase-1	19.1996	18.4775	-0.72214	0.000701754
P10412	Histone H1.4	16.8565	18.3549	1.49842	0.000708861
P30039	Phenazine biosynthesis-like domain-containing protein	16.5704	15.6848	-0.88562	0.000714286
Q9BUT1	Dehydrogenase/reductase SDR family member 6	13.0076	11.7279	-1.27978	0.000715789
P62891;Q59GN2	Large ribosomal subunit protein eL39	16.4325	15.7245	-0.70804	0.000717949
P36543	V-type proton ATPase subunit E 1	15.3286	15.9133	0.58472	0.000723404
O94905	Erlin-2	15.8555	16.6179	0.76244	0.000727273
Q6NUK1	Mitochondrial adenyl nucleotide antiporter SLC25A24	15.2601	17.2214	1.9613	0.000727273
O95967	EGF-containing fibulin-like extracellular matrix protein 2	12.1388	13.8014	1.66264	0.000727273
P06576	ATP synthase subunit beta, mitochondrial	21.5384	20.7702	-0.76812	0.000731183
Q9H4A4	Aminopeptidase B	15.7953	16.4138	0.61854	0.000736842
Q9BTV4	Transmembrane protein 43	14.435	15.2989	0.86398	0.00073913
Q7Z2K6	Endoplasmic reticulum metallopeptidase 1	14.1843	14.8948	0.7105	0.000740741
Q9BVG8	Kinesin-like protein KIFC3	11.9075	12.9335	1.02606	0.000746032
Q9UL12	Sarcosine dehydrogenase, mitochondrial	19.0767	17.6627	-1.414	0.000746667
P04179	Superoxide dismutase [Mn], mitochondrial	17.719	16.8651	-0.85392	0.000747253
Q9BZQ8	Protein Niban 1	13.5	14.1695	0.6695	0.000752
Q6UWP2	Dehydrogenase/reductase SDR family member 11	14.1628	13.3901	-0.77264	0.00075502
P30084	Enoyl-CoA hydratase, mitochondrial	17.7645	17.2323	-0.5322	0.000755556
P48047	ATP synthase subunit O, mitochondrial	19.3915	18.576	-0.81546	0.000756757
Q99829	Copine-1	16.7701	17.349	0.57892	0.000756757
P62701	Small ribosomal subunit protein eS4, X isoform	18.7345	17.8699	-0.86452	0.00075969
P40925	Malate dehydrogenase, cytoplasmic	20.9618	20.2433	-0.71852	0.000761134
P28845	11-beta-hydroxysteroid dehydrogenase 1	18.6223	17.5081	-1.11422	0.000762646
Q8N159	N-acetylglutamate synthase, mitochondrial	16.1099	15.2918	-0.8181	0.000764045
P12277	Creatine kinase B-type	16.3973	17.4762	1.0789	0.000767123
P48506	Glutamate--cysteine ligase catalytic subunit	18.3817	17.7058	-0.67594	0.000767347
P23526	Adenosylhomocysteinase	21.3849	20.2441	-1.14074	0.000770492
P31930	Cytochrome b-c1 complex subunit 1, mitochondrial	18.3319	17.5745	-0.75736	0.000771654
O95299	NADH dehydrogenase [ubiquinone] 1 alpha subcomplex subunit 10, mitochondrial	17.1588	16.6221	-0.5367	0.000774704
P27216	Annexin A13	11.7094	13.7143	2.00484	0.000777778
Q99943	1-acyl-sn-glycerol-3-phosphate acyltransferase alpha	13.5378	16.0312	2.49344	0.000788732
O00299	Chloride intracellular channel protein 1	16.9602	17.979	1.0188	0.0008
Q04446	1,4-alpha-glucan-branching enzyme	16.8363	15.7343	-1.10202	0.0008
P26639	Threonine--tRNA ligase 1, cytoplasmic	17.504	16.8737	-0.63028	0.0008
P05166	Propionyl-CoA carboxylase beta chain, mitochondrial	17.905	17.2009	-0.70412	0.000811594
P06744	Glucose-6-phosphate isomerase	18.17	17.5946	-0.57536	0.000818533
Q9UGP8	Translocation protein SEC63 homolog	16.5988	15.8529	-0.74588	0.000823529
P28330	Long-chain specific acyl-CoA dehydrogenase, mitochondrial	19.5662	18.766	-0.80018	0.000823529
Q15102	Platelet-activating factor acetylhydrolase IB subunit alpha1	15.5407	16.6691	1.1284	0.000835821
P00558	Phosphoglycerate kinase 1	18.7122	18.1185	-0.59376	0.000847584
P11216	Glycogen phosphorylase, brain form	16.6831	17.6814	0.99826	0.000848485
P09622	Dihydrolipoyl dehydrogenase, mitochondrial	17.7041	16.8861	-0.81798	0.000848485
O95167	NADH dehydrogenase [ubiquinone] 1 alpha subcomplex subunit 3	16.0197	15.3101	-0.7096	0.000850746
P49006	MARCKS-related protein	13.7582	14.4511	0.69286	0.000857143
P27144	Adenylate kinase 4, mitochondrial	16.0747	14.7927	-1.28198	0.000860377
O76094	Signal recognition particle subunit SRP72	16.4462	15.8602	-0.586	0.000861538
Q63ZY3	KN motif and ankyrin repeat domain-containing protein 2	13.409	14.0852	0.67616	0.000863636
Q9NZ01	Very-long-chain enoyl-CoA reductase	17.898	17.2722	-0.6258	0.00086692
Q5T9A4	ATPase family AAA domain-containing protein 3B	15.7349	15.216	-0.5189	0.000870229
P36404	ADP-ribosylation factor-like protein 2	14.1916	15.3905	1.1989	0.000875
P05165	Propionyl-CoA carboxylase alpha chain, mitochondrial	17.4955	16.7545	-0.74094	0.000875
P39060	Collagen alpha-1(XVIII) chain	15.466	16.3083	0.84228	0.000875912
Q15691	Microtubule-associated protein RP/EB family member 1	14.9085	15.5214	0.61292	0.000877193
Q9Y471	Inactive cytidine monophosphate-N-acetylneuraminic acid hydroxylase	15.752	14.8132	-0.93878	0.000879121
Q99807	5-demethoxyubiquinone hydroxylase, mitochondrial	15.9625	15.1905	-0.77196	0.000879765
O95678	Keratin, type II cytoskeletal 75	13.2319	15.0592	1.82726	0.000880734
P22735	Protein-glutamine gamma-glutamyltransferase K	15.6479	14.7311	-0.91678	0.000882353
Q9Y223	Bifunctional UDP-N-acetylglucosamine 2-epimerase/N-acetylmannosamine kinase	16.9583	16.3894	-0.56888	0.000882353
Q08174	Protocadherin-1	14.5791	13.9664	-0.6127	0.000883436
P39019	Small ribosomal subunit protein eS19	18.7655	18.2489	-0.51662	0.000885609
Q9NUI1	Peroxisomal 2,4-dienoyl-CoA reductase [(3E)-enoyl-CoA-producing]	17.7521	16.6772	-1.07494	0.000887574
P22830	Ferrochelatase, mitochondrial	16.2498	15.541	-0.70882	0.000888889
Q13263	Transcription intermediary factor 1-beta	16.0043	16.7341	0.7298	0.000888889
P30626	Sorcin	15.1123	15.7832	0.67088	0.000888889
A2RU49	Hydroxylysine kinase	16.5053	17.1373	0.63196	0.000890208
Q8WUZ0	B-cell CLL/lymphoma 7 protein family member C	14.1426	14.7909	0.6483	0.000891641
Q8WWV3	Reticulon-4-interacting protein 1, mitochondrial	14.5639	13.9102	-0.65376	0.000892857
P55001	Microfibrillar-associated protein 2	11.6341	13.8106	2.1765	0.000893733
P28074	Proteasome subunit beta type-5	16.2054	15.5917	-0.61368	0.00089441
Q53SF7	Cordon-bleu protein-like 1	13.663	12.4388	-1.22422	0.000895349
Q6KCM7	Mitochondrial adenyl nucleotide antiporter SLC25A25	13.7998	13.2542	-0.54564	0.000895522
A3KMH1	von Willebrand factor A domain-containing protein 8	17.3005	16.5487	-0.75184	0.000896175
P84098	Large ribosomal subunit protein eL19	16.0082	16.8665	0.8583	0.000897196
Q15257	Serine/threonine-protein phosphatase 2A activator	15.194	15.7129	0.51896	0.000897959
P40121	Macrophage-capping protein	13.589	14.8967	1.30772	0.000898204
P19838	Nuclear factor NF-kappa-B p105 subunit	11.5022	12.2066	0.70446	0.00089863
Q15404	Ras suppressor protein 1	15.9271	16.4532	0.52612	0.000902821
Q13596	Sorting nexin-1	14.561	15.1238	0.5628	0.000903226
P00505	Aspartate aminotransferase, mitochondrial	20.1262	19.5937	-0.53246	0.000903581
O75874	Isocitrate dehydrogenase [NADP] cytoplasmic	19.2037	18.549	-0.65474	0.000903614
Q01130	Serine/arginine-rich splicing factor 2	16.1637	16.7122	0.54854	0.000903955
P54840	Glycogen [starch] synthase, liver	17.4465	16.1127	-1.3338	0.00090566
Q13308	Inactive tyrosine-protein kinase 7	12.9563	14.7664	1.81008	0.000906077
Q16795	NADH dehydrogenase [ubiquinone] 1 alpha subcomplex subunit 9, mitochondrial	17.9864	17.0424	-0.94402	0.000906344
P28331	NADH-ubiquinone oxidoreductase 75 kDa subunit, mitochondrial	18.686	17.9329	-0.75304	0.000908517
P83731	Large ribosomal subunit protein eL24	15.7151	16.394	0.67892	0.000909091
P21810	Biglycan	15.4603	16.8591	1.39876	0.000909091
P36957	Dihydrolipoyllysine-residue succinyltransferase component of 2-oxoglutarate dehydrogenase complex, mitochondrial	19.3706	18.5316	-0.83894	0.000911111
P11586	C-1-tetrahydrofolate synthase, cytoplasmic	18.5973	17.8051	-0.79218	0.000911392
O75600	2-amino-3-ketobutyrate coenzyme A ligase, mitochondrial	16.766	16.0459	-0.72004	0.000911528
Q15582	Transforming growth factor-beta-induced protein ig-h3	14.9226	15.7424	0.81978	0.000911681
Q9UQB8	BAR/IMD domain-containing adapter protein 2	13.5589	14.2586	0.69974	0.000912052
Q96BZ4	5'-3' exonuclease PLD4	14.7975	15.6561	0.85866	0.000913978
P21953	2-oxoisovalerate dehydrogenase subunit beta, mitochondrial	16.0216	15.1733	-0.84832	0.000914286
Q9NZM1	Myoferlin	13.9741	15.2232	1.24906	0.000914286
P53365	Arfaptin-2	12.6419	14.2193	1.57738	0.000918768
P18433	Receptor-type tyrosine-protein phosphatase alpha	13.7175	14.2569	0.53936	0.000918919
Q9H4A5	Golgi phosphoprotein 3-like	11.851	12.9667	1.1157	0.000920128
Q6ZQW0	Indoleamine 2,3-dioxygenase 2	15.135	12.7522	-2.38288	0.000921053
P09669	Cytochrome c oxidase subunit 6C	16.6165	15.669	-0.94748	0.00092228
P15907	Beta-galactoside alpha-2,6-sialyltransferase 1	13.7821	12.7673	-1.01482	0.000923077
P55327	Tumor protein D52	14.6122	15.4841	0.87188	0.000923077
Q9NSY1	BMP-2-inducible protein kinase	15.7962	16.3091	0.51288	0.000924092
P50897	Palmitoyl-protein thioesterase 1	14.4107	15.029	0.61824	0.000924675
Q9UBX5	Fibulin-5	14.1339	16.1931	2.0592	0.000925532
Q53EU6	Glycerol-3-phosphate acyltransferase 3	14.8669	14.087	-0.77998	0.000926045
Q9UJX2	Cell division cycle protein 23 homolog	14.086	14.8229	0.73698	0.000927152
Q96RQ3	Methylcrotonoyl-CoA carboxylase subunit alpha, mitochondrial	16.1222	15.3687	-0.75344	0.000928
Q96C19	EF-hand domain-containing protein D2	15.23	16.0262	0.79622	0.000929032
Q96NU7	Probable imidazolonepropionase	15.5387	14.4692	-1.06956	0.000929293
P57105	Synaptojanin-2-binding protein	16.1842	15.5645	-0.61974	0.000929504
Q9H857	5'-nucleotidase domain-containing protein 2	11.6322	13.1879	1.5557	0.000930233
Q9P0J0	NADH dehydrogenase [ubiquinone] 1 alpha subcomplex subunit 13	16.2316	15.4251	-0.80648	0.000930481
Q709F0	Acyl-CoA dehydrogenase family member 11	16.0354	14.8866	-1.14872	0.000931937
P40939	Trifunctional enzyme subunit alpha, mitochondrial	18.8705	18.29	-0.58048	0.000932432
O94875	Sorbin and SH3 domain-containing protein 2	16.0502	17.2983	1.24808	0.000933333
Q96E11	Ribosome-recycling factor, mitochondrial	14.4553	13.6531	-0.8022	0.000933333
O76013	Keratin, type I cuticular Ha6	13.4082	15.2764	1.8682	0.000934383
P15954	Cytochrome c oxidase subunit 7C, mitochondrial	16.1633	15.5818	-0.5815	0.000935593
P42765	3-ketoacyl-CoA thiolase, mitochondrial	20.7979	19.939	-0.85884	0.000936455
Q9NZB8	Molybdenum cofactor biosynthesis protein 1	14.8288	14.0131	-0.81572	0.000936842
P46940	Ras GTPase-activating-like protein IQGAP1	16.2961	17.0602	0.76408	0.000938628
O14672	Disintegrin and metalloproteinase domain-containing protein 10	14.1115	14.7446	0.6331	0.000938776
Q86WA8	Lon protease homolog 2, peroxisomal	16.928	16.1435	-0.7845	0.000940568
P62269	Small ribosomal subunit protein uS13	20.403	19.5738	-0.82922	0.00094198
Q7KZF4	Staphylococcal nuclease domain-containing protein 1	19.1677	18.6503	-0.51746	0.000942029
Q8WUK0	Phosphatidylglycerophosphatase and protein-tyrosine phosphatase 1	13.9639	13.3679	-0.59598	0.000948454
Q8IY67	Ribonucleoprotein PTB-binding 1	13.6647	14.2901	0.6254	0.000955017
Q9HCC0	Methylcrotonoyl-CoA carboxylase beta chain, mitochondrial	16.5947	15.9389	-0.65582	0.000958333
O14949	Cytochrome b-c1 complex subunit 8	15.6544	14.9376	-0.71686	0.000961672
P38646	Stress-70 protein, mitochondrial	20.2414	19.4417	-0.79978	0.000965035
Q07960	Rho GTPase-activating protein 1	14.9815	15.9586	0.97712	0.000965517
P49411	Elongation factor Tu, mitochondrial	17.2946	16.731	-0.5636	0.000968421
Q9NYP7	Very long chain fatty acid elongase 5	16.9933	15.9735	-1.01978	0.000971831
Q9Y4L1	Hypoxia up-regulated protein 1	18.7289	18.042	-0.6869	0.000975265
P05787	Keratin, type II cytoskeletal 8	20.234	21.1115	0.87744	0.000978417
P24468	COUP transcription factor 2	14.0641	14.7355	0.67142	0.000997429
Q5HYK3	2-methoxy-6-polyprenyl-1,4-benzoquinol methylase, mitochondrial	14.0358	12.8379	-1.19792	0.001
P07947	Tyrosine-protein kinase Yes	15.0727	15.6563	0.58358	0.001
P56589	Peroxisomal biogenesis factor 3	15.2379	14.5478	-0.69014	0.001
Q13576	Ras GTPase-activating-like protein IQGAP2	17.551	17.0395	-0.51154	0.00106122
Q8WUY1	Protein THEM6	11.6873	14.1745	2.48718	0.00107692
Q12805	EGF-containing fibulin-like extracellular matrix protein 1	13.2086	14.6496	1.44092	0.00111278
P21333	Filamin-A	16.8618	17.9093	1.04756	0.00111558
Q92747	Actin-related protein 2/3 complex subunit 1A	15.1867	14.5639	-0.62274	0.00111839
P36537;Q9BY64	UDP-glucuronosyltransferase 2B10	16.8302	15.1481	-1.68208	0.00112405
P04424	Argininosuccinate lyase	20.2333	18.9393	-1.29396	0.0011269
P04180	Phosphatidylcholine-sterol acyltransferase	12.9294	11.8472	-1.08224	0.00113317
Q99797	Mitochondrial intermediate peptidase	14.4924	13.8674	-0.625	0.00113592
Q13217	DnaJ homolog subfamily C member 3	17.2752	16.6287	-0.64654	0.00114146
P09525	Annexin A4	17.348	18.4154	1.06742	0.00114286
Q5SGD2	Protein phosphatase 1L	13.3729	11.9331	-1.4398	0.00114425
Q9BYD2	Large ribosomal subunit protein bL9m	15.4185	14.9107	-0.50784	0.00114706
Q03518	Antigen peptide transporter 1	12.7021	13.4307	0.7286	0.00114988
Q3LXA3	Triokinase/FMN cyclase	19.1531	18.2607	-0.89244	0.00115136
P62244	Small ribosomal subunit protein uS8	19.3222	18.8205	-0.50164	0.00115271
Q6NUM9	All-trans-retinol 13,14-reductase	14.9629	14.0735	-0.88942	0.00115423
O60220	Mitochondrial import inner membrane translocase subunit Tim8 A	15.0884	14.297	-0.79136	0.00115556
P49848	Transcription initiation factor TFIID subunit 6	17.0381	15.5747	-1.46344	0.00116067
Q969L2	Protein MAL2	16.5798	17.1713	0.59142	0.00116667
P49821	NADH dehydrogenase [ubiquinone] flavoprotein 1, mitochondrial	17.8245	17.1506	-0.67396	0.00116908
P36873	Serine/threonine-protein phosphatase PP1-gamma catalytic subunit	14.3536	14.908	0.55434	0.00118692
O95169	NADH dehydrogenase [ubiquinone] 1 beta subcomplex subunit 8, mitochondrial	16.661	15.9966	-0.66442	0.0011897
P62829	Large ribosomal subunit protein uL14	18.6156	18.0713	-0.54428	0.00119249
Q9NRF8	CTP synthase 2	14.1325	14.9978	0.86522	0.00120095
P46776	Large ribosomal subunit protein uL15	18.4785	17.5994	-0.87914	0.00120286
Q96C11	FGGY carbohydrate kinase domain-containing protein	16.4309	15.7943	-0.63662	0.00120574
P07954	Fumarate hydratase, mitochondrial	18.1302	17.3958	-0.73446	0.0012065
P50053	Ketohexokinase	17.8731	17.0041	-0.869	0.0012093
O95954	Formimidoyltransferase-cyclodeaminase	18.2446	17.2731	-0.97146	0.00121212
O14521	Succinate dehydrogenase [ubiquinone] cytochrome b small subunit, mitochondrial	17.0844	16.1339	-0.9505	0.00121739
Q9UPU7	TBC1 domain family member 2B	13.1936	13.8139	0.62032	0.00125057
Q99961	Endophilin-A2	14.6937	15.2375	0.5438	0.00125346
Q9NR19	Acetyl-coenzyme A synthetase, cytoplasmic	17.135	15.6467	-1.4883	0.00125635
P28288	ATP-binding cassette sub-family D member 3	18.5402	17.5648	-0.97542	0.00126742
P27361	Mitogen-activated protein kinase 3	15.5811	16.1188	0.5377	0.00127111
P01344	Insulin-like growth factor II	11.7989	16.0771	4.27824	0.00127273
Q13740	CD166 antigen	16.464	17.0644	0.6004	0.00127273
P17174	Aspartate aminotransferase, cytoplasmic	19.1123	17.8951	-1.21718	0.00127394
P13796	Plastin-2	18.4183	18.9379	0.51954	0.00127563
P00533	Epidermal growth factor receptor	17.874	16.6855	-1.18848	0.00127679
Q9UJ83	2-hydroxyacyl-CoA lyase 1	16.9339	15.6715	-1.26244	0.00127932
Q9Y4F1	FERM, ARHGEF and pleckstrin domain-containing protein 1	14.628	15.2276	0.59956	0.0012848
Q02252	Methylmalonate-semialdehyde/malonate-semialdehyde dehydrogenase [acylating], mitochondrial	18.8906	18.3465	-0.54408	0.00128541
Q8N4Q0	Prostaglandin reductase 3	16.1368	15.4611	-0.67568	0.00128814
Q9NRV9	Heme-binding protein 1	13.6002	14.7118	1.11156	0.00129032
P07355	Annexin A2	17.8393	19.2048	1.36554	0.00129087
Q15036	Sorting nexin-17	13.5367	14.281	0.7443	0.0012931
Q16762	Thiosulfate sulfurtransferase	19.9274	19.3308	-0.5966	0.00129362
Q7Z4S6	Kinesin-like protein KIF21A	13.9267	13.2825	-0.64424	0.0012959
O60783	Small ribosomal subunit protein uS14m	13.9389	13.2124	-0.72644	0.0012987
Q96PU8	KH domain-containing RNA-binding protein QKI	13.9576	14.5456	0.58806	0.00130088
P36542	ATP synthase subunit gamma, mitochondrial	19.9764	19.1248	-0.85166	0.00130377
Q9NVG8	TBC1 domain family member 13	13.41	14.1836	0.7736	0.00130435
Q9BSE5	Guanidino acid hydrolase, mitochondrial	17.023	16.1966	-0.82644	0.00130719
P08575	Receptor-type tyrosine-protein phosphatase C	14.1642	15.016	0.85178	0.00130989
Q96GK7	Oxaloacetate tautomerase FAHD2A, mitochondrial	15.5919	15.023	-0.56898	0.00131004
P07902	Galactose-1-phosphate uridylyltransferase	15.3142	14.7364	-0.57778	0.00131278
O95822	Malonyl-CoA decarboxylase, mitochondrial	16.4616	15.6541	-0.80752	0.00133333
Q56VL3	OCIA domain-containing protein 2	14.6894	11.5309	-3.15844	0.00133333
P00480	Ornithine transcarbamylase, mitochondrial	20.2844	19.105	-1.17942	0.00133333
P51649	Succinate-semialdehyde dehydrogenase, mitochondrial	14.7456	13.733	-1.0126	0.00137526
O43772	Mitochondrial carnitine/acylcarnitine carrier protein	17.7755	17.1472	-0.62822	0.00138877
O00468	Agrin	13.4885	14.7625	1.27394	0.00139167
Q9H299	SH3 domain-binding glutamic acid-rich-like protein 3	13.1671	14.0355	0.86844	0.00139457
Q14397	Glucokinase regulatory protein	16.9509	16.3164	-0.63456	0.00139749
P12814	Alpha-actinin-1	17.6145	18.3047	0.69014	0.0014
O43310	CBP80/20-dependent translation initiation factor	14.8123	14.1861	-0.6262	0.00142623
Q9Y6C9	Mitochondrial carrier homolog 2	18.5721	17.92	-0.65202	0.00142916
P46952	3-hydroxyanthranilate 3,4-dioxygenase	18.4509	17.5376	-0.9133	0.00143802
O43181	NADH dehydrogenase [ubiquinone] iron-sulfur protein 4, mitochondrial	15.0181	14.4172	-0.60086	0.00145455
P23786	Carnitine O-palmitoyltransferase 2, mitochondrial	17.5671	16.7868	-0.78036	0.00145749
Q96NB2	Sideroflexin-2	13.9834	13.3228	-0.66062	0.00146589
Q9Y6M1	Insulin-like growth factor 2 mRNA-binding protein 2	12.9445	11.7888	-1.15576	0.00146906
P63220	Small ribosomal subunit protein eS21	17.2213	16.6506	-0.57068	0.00147048
Q15293	Reticulocalbin-1	13.5371	14.3178	0.78076	0.00147162
Q6UXH1	Protein disulfide isomerase CRELD2	14.452	13.9275	-0.52454	0.00147328
Q9H0T7	Ras-related protein Rab-17	13.7839	12.6699	-1.11406	0.00147495
Q99611	Selenide, water dikinase 2	15.8226	14.8445	-0.97812	0.00147573
P34896	Serine hydroxymethyltransferase, cytosolic	17.9805	17.2284	-0.75216	0.0014761
P45973	Chromobox protein homolog 5	11.7722	12.7619	0.9897	0.00147741
Q15084	Protein disulfide-isomerase A6	18.9128	18.3538	-0.55902	0.00147791
O43826	Glucose-6-phosphate exchanger SLC37A4	17.1748	16.4547	-0.72006	0.00148031
Q16740	ATP-dependent Clp protease proteolytic subunit, mitochondrial	16.3449	15.7455	-0.59942	0.00148177
Q9NYL5	24-hydroxycholesterol 7-alpha-hydroxylase	15.2981	14.1995	-1.09858	0.00148767
O15229	Kynurenine 3-monooxygenase	14.9343	13.5276	-1.4067	0.00148803
Q15629	Translocating chain-associated membrane protein 1	14.0293	13.2353	-0.79392	0.00148872
Q9BV79	Enoyl-[acyl-carrier-protein] reductase, mitochondrial	16.1505	15.4782	-0.67228	0.00148911
O60885	Bromodomain-containing protein 4	13.1601	13.736	0.5759	0.00149077
Q05707	Collagen alpha-1(XIV) chain	16.2975	17.8109	1.5134	0.00149451
P00395	Cytochrome c oxidase subunit 1	17.9403	17.2806	-0.65972	0.00149612
P49189	4-trimethylaminobutyraldehyde dehydrogenase	19.2084	18.6311	-0.57736	0.0014963
P30405	Peptidyl-prolyl cis-trans isomerase F, mitochondrial	16.1113	15.5648	-0.5465	0.00150186
Q86YB8	ERO1-like protein beta	14.9435	14.3886	-0.55488	0.00150466
O00483	Cytochrome c oxidase subunit NDUFA4	19.5622	18.8935	-0.66866	0.00150746
P27338	Amine oxidase [flavin-containing] B	18.0847	17.1076	-0.9771	0.00151028
Q15418	Ribosomal protein S6 kinase alpha-1	14.0808	14.6406	0.55978	0.00152555
Q6NUQ4	Transmembrane protein 214	15.3566	14.8193	-0.53732	0.00153623
P32189	Glycerol kinase	17.6765	17.1692	-0.5073	0.00153902
Q96N76	Urocanate hydratase	19.1874	17.8989	-1.28852	0.00155556
P07384	Calpain-1 catalytic subunit	15.0573	15.5986	0.54128	0.00159132
P14735	Insulin-degrading enzyme	17.8194	17.0682	-0.75114	0.0016
P12429	Annexin A3	15.3524	16.372	1.01968	0.00162676
Q9UJX5	Anaphase-promoting complex subunit 4	13.6229	14.4006	0.77764	0.00162832
Q0JRZ9	F-BAR domain only protein 2	13.8294	14.383	0.55356	0.00162883
P53007	Tricarboxylate transport protein, mitochondrial	18.0328	17.2448	-0.78802	0.00162963
Q96HA9	Peroxisomal membrane protein 11C	13.3224	12.3008	-1.02164	0.00163121
Q12931	Heat shock protein 75 kDa, mitochondrial	20.165	19.4606	-0.70438	0.00163701
P62847	Small ribosomal subunit protein eS24	17.5634	16.7403	-0.82302	0.00163734
Q9NP80	Calcium-independent phospholipase A2-gamma	12.4695	11.7265	-0.74296	0.00164029
P07305	Histone H1.0	14.5056	15.9864	1.48074	0.00164706
P56385	ATP synthase subunit e, mitochondrial	17.0804	16.3845	-0.6959	0.00167719
Q99757	Thioredoxin, mitochondrial	13.9925	13.0679	-0.92464	0.00168014
Q9Y3L3	SH3 domain-binding protein 1	11.6995	12.5608	0.86126	0.00168126
Q99518	Flavin-containing monooxygenase 2	14.4421	15.6992	1.2571	0.00169634
Q99714	3-hydroxyacyl-CoA dehydrogenase type-2	18.111	17.5782	-0.53278	0.00172652
P48059	LIM and senescent cell antigen-like-containing domain protein 1	15.4636	15.9902	0.5266	0.00172917
Q6NUK4	Receptor expression-enhancing protein 3	13.5255	12.6735	-0.85196	0.00172937
Q9Y6W3	Calpain-7	13.9257	13.0345	-0.89122	0.00173798
Q7Z7E8	Ubiquitin-conjugating enzyme E2 Q1	13.3961	14.1661	0.76996	0.00174376
Q08AH1	Acyl-coenzyme A synthetase ACSM1, mitochondrial	16.6859	15.6327	-1.0532	0.00174667
P61457	Pterin-4-alpha-carbinolamine dehydratase	17.6868	16.8888	-0.79806	0.00174958
Q9P0M9	Large ribosomal subunit protein bL27m	14.1067	13.4295	-0.6772	0.00175
P11717	Cation-independent mannose-6-phosphate receptor	15.5114	16.219	0.70752	0.00175
Q9BSJ8	Extended synaptotagmin-1	14.5948	15.1043	0.50952	0.00175427
P08727	Keratin, type I cytoskeletal 19	14.4946	15.9335	1.43888	0.0017545
Q9UBE0	SUMO-activating enzyme subunit 1	14.8052	15.3295	0.52426	0.00175544
P10632	Cytochrome P450 2C8	18.4407	16.7037	-1.737	0.00175726
Q96CX2	BTB/POZ domain-containing protein KCTD12	14.9227	15.4856	0.56296	0.00175839
Q99439	Calponin-2	11.9746	13.0417	1.06708	0.00175891
Q96IX5	ATP synthase membrane subunit K, mitochondrial	17.8824	17.1649	-0.71754	0.00176026
Q07075	Glutamyl aminopeptidase	16.0128	15.2839	-0.72888	0.00176027
Q15067	Peroxisomal acyl-coenzyme A oxidase 1	19.5024	18.1588	-1.34362	0.0017619
Q6XQN6	Nicotinate phosphoribosyltransferase	15.8514	15.1455	-0.70582	0.00176329
P30837	Aldehyde dehydrogenase X, mitochondrial	19.0553	18.2189	-0.83644	0.00176431
P62851	Small ribosomal subunit protein eS25	19.101	18.5767	-0.52436	0.00176547
P54855	UDP-glucuronosyltransferase 2B15	20.0845	19.239	-0.8455	0.00176728
P28838	Cytosol aminopeptidase	19.0398	18.3479	-0.6919	0.00176776
P05062	Fructose-bisphosphate aldolase B	22.0955	21.4119	-0.68354	0.00177027
Q02108	Guanylate cyclase soluble subunit alpha-1	12.7758	13.6287	0.8529	0.00177547
P15927	Replication protein A 32 kDa subunit	11.9942	12.6925	0.6983	0.00177855
P62266	Small ribosomal subunit protein uS12	16.6887	16.0336	-0.65512	0.00179221
O43491	Band 4.1-like protein 2	14.7282	15.2385	0.51036	0.00179512
Q8NHH9	Atlastin-2	15.932	15.4137	-0.51832	0.00179935
Q6L8Q7	2',5'-phosphodiesterase 12	13.9221	13.4178	-0.50434	0.00184566
P05089	Arginase-1	20.8176	19.6492	-1.16842	0.00184863
Q96FV2	Secernin-2	14.3401	13.705	-0.63512	0.00185256
Q9UHJ6	Sedoheptulokinase	16.1165	15.1157	-1.00082	0.00186667
Q10713	Mitochondrial-processing peptidase subunit alpha	16.0627	15.4951	-0.5676	0.0018756
P37108	Signal recognition particle 14 kDa protein	15.7612	15.0482	-0.71292	0.00187859
P54868	Hydroxymethylglutaryl-CoA synthase, mitochondrial	21.3016	20.6685	-0.6331	0.00189172
O96011	Peroxisomal membrane protein 11B	14.8943	14.2841	-0.61024	0.00191111
Q14126	Desmoglein-2	14.7576	15.4324	0.67474	0.0019271
P60903	Protein S100-A10	14.0805	15.6371	1.5566	0.00193671
Q9HBL0	Tensin-1	15.2413	16.0121	0.77078	0.00195906
Q15118	[Pyruvate dehydrogenase (acetyl-transferring)] kinase isozyme 1, mitochondrial	14.6654	13.9863	-0.67914	0.00196215
Q9Y6Y0	Influenza virus NS1A-binding protein	13.9531	14.4561	0.50296	0.00196238
Q9NUQ9	CYFIP-related Rac1 interactor B	14.5475	15.3426	0.79506	0.00196524
Q9UI32	Glutaminase liver isoform, mitochondrial	15.7119	14.7054	-1.00652	0.00196682
P21964	Catechol O-methyltransferase	16.3659	15.4877	-0.87816	0.00196885
Q8TD22	Sideroflexin-5	15.1836	14.5227	-0.6609	0.00196979
P27635	Large ribosomal subunit protein uL16	17.6848	16.8266	-0.85818	0.00197277
P45877	Peptidyl-prolyl cis-trans isomerase C	14.0547	15.1391	1.0844	0.001975
Q8NBQ5	Estradiol 17-beta-dehydrogenase 11	18.3911	17.474	-0.91702	0.00197876
Q9NYF8	Bcl-2-associated transcription factor 1	13.7521	14.3711	0.61898	0.00198176
Q96EY1	DnaJ homolog subfamily A member 3, mitochondrial	13.1712	12.4019	-0.76926	0.00198464
Q9P2R7	Succinate--CoA ligase [ADP-forming] subunit beta, mitochondrial	17.7508	17.0048	-0.74604	0.00198769
P15311	Ezrin	14.7193	16.0636	1.3443	0.00199076
Q02978	Mitochondrial 2-oxoglutarate/malate carrier protein	17.4267	16.8726	-0.55412	0.00199084
O95182	NADH dehydrogenase [ubiquinone] 1 alpha subcomplex subunit 7	15.3044	14.7906	-0.51378	0.00199383
Q92748	Thyroid hormone-inducible hepatic protein	15.9807	14.3235	-1.65716	0.00199691
P46781	Small ribosomal subunit protein uS4	19.0858	18.5427	-0.54312	0.00199694
Q9Y2S7	Polymerase delta-interacting protein 2	15.8463	15.295	-0.55122	0.001997
P08758	Annexin A5	20.5847	21.6581	1.07344	0.002
Q04695	Keratin, type I cytoskeletal 17	11.544	12.3585	0.8145	0.002
Q13042	Cell division cycle protein 16 homolog	13.9191	14.6658	0.74664	0.002
Q14019	Coactosin-like protein	14.2931	15.115	0.82186	0.002
P09132	Signal recognition particle 19 kDa protein	15.768	15.1341	-0.63382	0.00200301
Q8WYK0	Acetyl-coenzyme A thioesterase	14.7191	14.0823	-0.63678	0.00204458
Q96EK6	Glucosamine 6-phosphate N-acetyltransferase	16.8496	16.1955	-0.65404	0.00204734
Q14847	LIM and SH3 domain protein 1	15.0499	15.7463	0.69642	0.0020479
P16260	Solute carrier family 25 member 16	13.8165	12.9862	-0.83034	0.00205067
Q9NWU5	Large ribosomal subunit protein uL22m	15.5353	14.94	-0.59528	0.0020568
O75208	Ubiquinone biosynthesis protein COQ9, mitochondrial	15.741	14.8185	-0.92248	0.00208235
P61313	Large ribosomal subunit protein eL15	16.0659	16.7212	0.65528	0.00208492
P67936	Tropomyosin alpha-4 chain	15.858	16.8055	0.94744	0.00208798
Q14240	Eukaryotic initiation factor 4A-II	16.001	15.3946	-0.60642	0.00209329
P61599	N-alpha-acetyltransferase 20	15.7972	15.2773	-0.5199	0.00209635
Q9H6S3	Epidermal growth factor receptor kinase substrate 8-like protein 2	14.8617	15.5327	0.67098	0.00209942
P30038	Delta-1-pyrroline-5-carboxylate dehydrogenase, mitochondrial	17.9373	17.3508	-0.5865	0.00213833
P19367	Hexokinase-1	15.4795	16.0426	0.5631	0.00213913
P34897	Serine hydroxymethyltransferase, mitochondrial	18.5828	17.8596	-0.72326	0.00214141
Q99715	Collagen alpha-1(XII) chain	15.3631	16.1783	0.81522	0.00214224
P26440	Isovaleryl-CoA dehydrogenase, mitochondrial	18.0765	17.4867	-0.58988	0.00214535
Q9ULV0	Unconventional myosin-Vb	13.4292	13.9395	0.5103	0.00214761
P39023	Large ribosomal subunit protein uL3	18.3483	17.1887	-1.15956	0.00215603
P26583	High mobility group protein B2	15.0244	15.8642	0.8398	0.00215864
P22033	Methylmalonyl-CoA mutase, mitochondrial	18.2247	17.5711	-0.6536	0.00216216
P51812	Ribosomal protein S6 kinase alpha-3	14.6965	15.2685	0.57196	0.00216619
Q9NV96	Cell cycle control protein 50A	15.9373	15.1785	-0.75884	0.0021669
Q86XE5	4-hydroxy-2-oxoglutarate aldolase, mitochondrial	14.7515	14.1465	-0.60496	0.00216833
Q6IPR1	Electron transfer flavoprotein regulatory factor 1	14.846	13.6742	-1.1718	0.00217143
A0A0B4J2D5;P0DPI2	Putative glutamine amidotransferase-like class 1 domain-containing protein 3B, mitochondrial	15.8866	15.3681	-0.51844	0.00217554
Q96RP9	Elongation factor G, mitochondrial	15.7322	15.135	-0.59722	0.00221408
O95214	Leptin receptor overlapping transcript-like 1	12.8579	12.2002	-0.65776	0.00226723
Q96TA1	Protein Niban 2	14.3955	15.1367	0.74128	0.00227933
Q04760	Lactoylglutathione lyase	18.7065	18.0883	-0.6182	0.0022809
O14841	5-oxoprolinase	17.9271	17.2057	-0.72138	0.00228252
P05155	Plasma protease C1 inhibitor	16.5696	16.0669	-0.50268	0.00228571
P02545	Prelamin-A/C	17.2364	17.931	0.69458	0.00228892
P50454	Serpin H1	15.8031	17.0151	1.21202	0.00229917
Q66LE6	Serine/threonine-protein phosphatase 2A 55 kDa regulatory subunit B delta isoform	14.7441	14.0567	-0.68734	0.00230236
O14907	Tax1-binding protein 3	12.6751	14.165	1.48984	0.00230352
Q9Y2G3	Phospholipid-transporting ATPase IF	14.7787	13.9951	-0.78362	0.00230387
Q8N370	Large neutral amino acids transporter small subunit 4	12.4096	13.638	1.2284	0.00230665
O94925	Glutaminase kidney isoform, mitochondrial	11.5044	12.9888	1.48436	0.00231319
P52815	Large ribosomal subunit protein bL12m	14.6787	14.1164	-0.56232	0.00231637
Q8WX93	Palladin	14.6829	15.2252	0.5423	0.00231956
P62854	Small ribosomal subunit protein eS26	16.2763	15.5272	-0.74908	0.0023224
Q96K37	Solute carrier family 35 member E1	14.0395	13.3971	-0.6424	0.00232276
Q9H1U9	Mitochondrial nicotinamide adenine dinucleotide transporter SLC25A51	14.0389	14.7306	0.69168	0.00232747
P20700	Lamin-B1	16.5204	17.1166	0.59622	0.0023871
Q9BTT0	Acidic leucine-rich nuclear phosphoprotein 32 family member E	13.9975	14.5065	0.50896	0.00240964
Q9Y6C2	EMILIN-1	16.1466	17.1835	1.03692	0.00241287
Q9H4G0	Band 4.1-like protein 1	11.0891	12.3173	1.22822	0.00241611
Q9UBN4	Short transient receptor potential channel 4	11.6098	13.1343	1.52456	0.00248
P05091	Aldehyde dehydrogenase, mitochondrial	21.3325	20.7193	-0.61312	0.00248021
P11117	Lysosomal acid phosphatase	15.0065	15.5173	0.51072	0.00248936
O00423	Echinoderm microtubule-associated protein-like 1	13.3573	14.2115	0.85418	0.00249007
Q96CM8	Medium-chain acyl-CoA ligase ACSF2, mitochondrial	16.8667	16.0852	-0.78158	0.00249275
Q96LZ7	Regulator of microtubule dynamics protein 2	15.0788	14.2931	-0.7857	0.00255297
P31949	Protein S100-A11	13.6774	15.2565	1.57902	0.00255627
Q15771	Ras-related protein Rab-30	15.0101	14.0527	-0.95742	0.00255959
P14174	Macrophage migration inhibitory factor	15.9293	16.6129	0.68364	0.00256584
P60602	Reactive oxygen species modulator 1	13.1321	12.4926	-0.63954	0.00257255
Q96DA6	Mitochondrial import inner membrane translocase subunit TIM14	14.401	13.8178	-0.58322	0.00257556
Q9H4G4	Golgi-associated plant pathogenesis-related protein 1	12.2595	13.8696	1.61016	0.00259794
O95302	Peptidyl-prolyl cis-trans isomerase FKBP9	13.9045	14.9196	1.01504	0.00260334
P63173	Large ribosomal subunit protein eL38	18.2089	17.6812	-0.52766	0.00260513
Q8NB49	Phospholipid-transporting ATPase IG	16.6476	15.7473	-0.90028	0.00260668
P23142	Fibulin-1	12.6841	13.3964	0.71232	0.00263787
P51659	Peroxisomal multifunctional enzyme type 2	18.6622	17.8532	-0.80896	0.00264122
Q9Y584	Mitochondrial import inner membrane translocase subunit Tim22	14.45	13.8788	-0.5712	0.00264459
P34913	Bifunctional epoxide hydrolase 2	19.7459	18.9673	-0.77858	0.00264796
O75936	Gamma-butyrobetaine dioxygenase	15.3593	14.5023	-0.857	0.00271717
O95477	Phospholipid-transporting ATPase ABCA1	15.08	14.5283	-0.55172	0.00272061
Q6ZSM3	Monocarboxylate transporter 12	17.0618	15.8237	-1.23812	0.00274717
P05186	Alkaline phosphatase, tissue-nonspecific isozyme	12.7265	14.1833	1.45672	0.0027541
Q9UDR5	Alpha-aminoadipic semialdehyde synthase, mitochondrial	18.676	17.7687	-0.9073	0.00277387
Q8TDQ7	Glucosamine-6-phosphate isomerase 2	12.023	13.7988	1.77586	0.002785
P51888	Prolargin	16.475	17.6803	1.20526	0.00278849
Q86WU2	Probable D-lactate dehydrogenase, mitochondrial	16.7809	15.7903	-0.99056	0.00279198
P24821	Tenascin	13.2795	14.8588	1.5793	0.00280798
P36405	ADP-ribosylation factor-like protein 3	15.517	16.0536	0.53664	0.00282673
Q9BPW8	Protein NipSnap homolog 1	17.9173	17.3069	-0.6104	0.00282733
O43294	Transforming growth factor beta-1-induced transcript 1 protein	13.0708	13.8849	0.81414	0.00283024
P31146	Coronin-1A	15.3635	16.4406	1.0771	0.00283085
P31327	Carbamoyl-phosphate synthase [ammonia], mitochondrial	22.5378	21.9683	-0.56956	0.00283375
P53396	ATP-citrate synthase	19.1327	18.1701	-0.96264	0.00283437
Q8N4J0	Carnosine N-methyltransferase	15.1409	14.5675	-0.57342	0.00283807
Q9GZL7	Ribosome biogenesis protein WDR12	13.9848	13.377	-0.6078	0.00286067
P28062	Proteasome subunit beta type-8	14.5787	15.294	0.7153	0.00287192
Q96D15	Reticulocalbin-3	14.2512	15.4797	1.2285	0.00289299
A6ND91	Aspartate dehydrogenase domain-containing protein	15.9842	14.9484	-1.03576	0.00298544
Q7Z569	BRCA1-associated protein	12.8599	12.1996	-0.6603	0.00299034
O60437	Periplakin	14.6006	15.429	0.82836	0.00299395
Q13510	Acid ceramidase	16.4193	17.0751	0.65576	0.00299635
P10620	Microsomal glutathione S-transferase 1	19.955	18.9776	-0.97732	0.00299759
Q13423	NAD(P) transhydrogenase, mitochondrial	12.7	17.716	5.01604	0.003
Q9ULC5	Long-chain-fatty-acid--CoA ligase 5	18.4915	17.9308	-0.56068	0.00300121
P17735	Tyrosine aminotransferase	17.1654	15.9776	-1.18776	0.00300361
Q96PF1	Protein-glutamine gamma-glutamyltransferase Z	18.2806	18.9302	0.6496	0.00301905
O95425	Supervillin	13.9993	14.5038	0.50452	0.00302987
Q96G23	Ceramide synthase 2	16.4539	15.8541	-0.59984	0.00303349
Q9UGV2	Protein NDRG3	13.6223	14.5252	0.90292	0.00303713
Q13636	Ras-related protein Rab-31	13.9541	14.5553	0.60116	0.00303791
Q14249	Endonuclease G, mitochondrial	16.342	15.5964	-0.74558	0.00304152
P33260	Cytochrome P450 2C18	16.1502	15.4824	-0.66784	0.00304513
Q9Y5Y5	Peroxisomal membrane protein PEX16	15.3248	14.5111	-0.81376	0.00304875
Q8TCD5	5'(3')-deoxyribonucleotidase, cytosolic type	14.4858	15.2026	0.71682	0.003053
Q9NQH7	Xaa-Pro aminopeptidase 3	15.4498	14.9197	-0.53012	0.0030566
Q07065	Cytoskeleton-associated protein 4	14.5621	15.343	0.78094	0.00306021
P16930	Fumarylacetoacetase	16.6953	15.7837	-0.9116	0.00307294
P18124	Large ribosomal subunit protein uL30	16.7024	17.3233	0.62096	0.00308879
O75676	Ribosomal protein S6 kinase alpha-4	12.8771	13.6569	0.77984	0.0030924
P07099	Epoxide hydrolase 1	17.8662	17.1921	-0.67406	0.00309965
P61513	Large ribosomal subunit protein eL43	15.7164	15.0298	-0.68658	0.00313225
Q02318	Sterol 26-hydroxylase, mitochondrial	17.6127	16.8708	-0.7419	0.00313589
P05783	Keratin, type I cytoskeletal 18	19.9231	20.6368	0.7137	0.00314319
Q9Y3U8	Large ribosomal subunit protein eL36	17.9862	17.4151	-0.57112	0.00314716
O75947	ATP synthase subunit d, mitochondrial	14.9549	14.4515	-0.50342	0.00319169
O00217	NADH dehydrogenase [ubiquinone] iron-sulfur protein 8, mitochondrial	16.1067	15.5888	-0.5179	0.00319538
P06133	UDP-glucuronosyltransferase 2B4	19.7131	19.0579	-0.6552	0.00319907
Q96AY3	Peptidyl-prolyl cis-trans isomerase FKBP10	14.0806	15.0994	1.01874	0.00325432
Q9BZ67	FERM domain-containing protein 8	13.6612	14.4121	0.7509	0.00325603
Q53EL6	Programmed cell death protein 4	14.4887	15.2727	0.78392	0.00325858
O00764	Pyridoxal kinase	15.5867	16.1636	0.57684	0.00325977
Q15181	Inorganic pyrophosphatase	17.013	16.4046	-0.60842	0.00326231
P0C7P4;P47985	Putative cytochrome b-c1 complex subunit Rieske-like protein 1	17.1259	16.6216	-0.50428	0.00326606
P61353	Large ribosomal subunit protein eL27	17.6665	17.0469	-0.61966	0.00328392
P52895	Aldo-keto reductase family 1 member C2	21.3138	20.5797	-0.73408	0.00328929
P62314	Small nuclear ribonucleoprotein Sm D1	14.782	14.2117	-0.57034	0.00334989
Q7Z7L8	Uncharacterized protein C11orf96	12.8057	14.1074	1.30168	0.00335
Q93052	Lipoma-preferred partner	14.7424	15.3241	0.58166	0.00335367
Q6YP21	Kynurenine--oxoglutarate transaminase 3	16.879	15.7261	-1.15292	0.0033689
P06756	Integrin alpha-V	14.1978	14.7608	0.56294	0.00337768
Q969N2	GPI transamidase component PIG-T	13.2611	13.8088	0.54778	0.00341573
Q86UB9	Transmembrane protein 135	14.6011	13.8084	-0.79274	0.00344332
Q9BSA4	Protein tweety homolog 2	13.7305	12.826	-0.90452	0.00344581
O15155	BET1 homolog	15.9047	14.9256	-0.97914	0.00344905
P11802	Cyclin-dependent kinase 4	14.0403	14.5825	0.54228	0.00344966
Q9UBM7	7-dehydrocholesterol reductase	15.9296	15.2205	-0.70908	0.00351786
Q93099	Homogentisate 1,2-dioxygenase	18.1347	17.2433	-0.89142	0.00352285
Q5KU26	Collectin-12	11.9769	13.3555	1.37856	0.00353281
Q01650	Large neutral amino acids transporter small subunit 1	14.978	13.6998	-1.27812	0.00353385
Q16611	Bcl-2 homologous antagonist/killer	15.175	15.8308	0.65584	0.00354324
A0AVT1	Ubiquitin-like modifier-activating enzyme 6	14.2768	14.7853	0.50852	0.00364199
Q14410	Glycerol kinase 2	16.4291	15.7866	-0.6425	0.0036913
Q969Z0	FAST kinase domain-containing protein 4	14.887	14.3109	-0.57616	0.00370077
Q15417	Calponin-3	15.324	15.965	0.641	0.00371554
Q12802	A-kinase anchor protein 13	13.8153	14.3212	0.5059	0.00371961
Q15642	Cdc42-interacting protein 4	11.7488	12.3646	0.61578	0.00372368
Q13557	Calcium/calmodulin-dependent protein kinase type II subunit delta	14.718	15.2634	0.5454	0.00373102
P11413	Glucose-6-phosphate 1-dehydrogenase	15.4777	16.0163	0.5386	0.00377514
P18621	Large ribosomal subunit protein uL22	16.8906	16.1721	-0.71848	0.00380172
Q86Y39	NADH dehydrogenase [ubiquinone] 1 alpha subcomplex subunit 11	12.8817	12.2113	-0.6704	0.00381156
P07437	Tubulin beta chain	18.6442	19.215	0.57082	0.00381485
Q9BWS9	Chitinase domain-containing protein 1	16.0726	15.4068	-0.66586	0.00381565
Q8IY17	Patatin-like phospholipase domain-containing protein 6	13.4451	14.1206	0.67548	0.00386325
P62861	Ubiquitin-like FUBI-ribosomal protein eS30 fusion protein	18.3039	17.6828	-0.62112	0.00386738
P12821	Angiotensin-converting enzyme	11.9275	12.9714	1.0439	0.00386864
P03886	NADH-ubiquinone oxidoreductase chain 1	17.4887	16.7369	-0.75186	0.00387302
Q969Z3	Mitochondrial amidoxime reducing component 2	18.1704	17.6644	-0.50602	0.00387646
Q9P2B2	Prostaglandin F2 receptor negative regulator	13.8813	14.5398	0.65852	0.00387764
Q96IG2	F-box/LRR-repeat protein 20	13.2709	13.9159	0.64504	0.00398743
O43933	Peroxisomal ATPase PEX1	14.4529	13.8426	-0.61036	0.00399161
Q9BRQ8	Ferroptosis suppressor protein 1	13.7611	13.2261	-0.53504	0.0039958
P11166	Solute carrier family 2, facilitated glucose transporter member 1	13.6452	14.5038	0.85854	0.00401255
Q9H4I3	TraB domain-containing protein	15.0702	14.5667	-0.50352	0.00408333
P38435	Vitamin K-dependent gamma-carboxylase	15.6262	15.0407	-0.58546	0.00412071
Q9UBB9	Tuftelin-interacting protein 11	12.5908	13.1075	0.51672	0.00418257
Q9UBG0	C-type mannose receptor 2	13.0756	14.5686	1.49298	0.00418519
Q12979	Active breakpoint cluster region-related protein	13.7145	14.2598	0.5453	0.0041895
Q9BTZ2	Dehydrogenase/reductase SDR family member 4	17.7601	17.0969	-0.6632	0.00419381
Q13608	Peroxisomal ATPase PEX6	14.3359	13.6694	-0.66654	0.00419876
Q9BQG2	NAD-capped RNA hydrolase NUDT12	15.3275	14.6124	-0.71506	0.00420311
P12830	Cadherin-1	13.1371	13.8794	0.74228	0.00421788
Q96BY9	Store-operated calcium entry-associated regulatory factor	14.423	13.8798	-0.5432	0.00439632
P08910	Monoacylglycerol lipase ABHD2	14.7092	15.5099	0.80072	0.00443221
O14561	Acyl carrier protein, mitochondrial	16.7256	16.1114	-0.61422	0.0044368
O15270	Serine palmitoyltransferase 2	13.6678	14.3059	0.63802	0.0044413
Q96HN2	Adenosylhomocysteinase 3	12.6701	13.1924	0.52226	0.0044458
O14498	Immunoglobulin superfamily containing leucine-rich repeat protein	12.6988	14.013	1.3142	0.0044503
Q9NX40	OCIA domain-containing protein 1	16.149	15.588	-0.561	0.00450704
Q92667	A-kinase anchor protein 1, mitochondrial	12.7696	12.2341	-0.5355	0.00454965
Q9Y5A9	YTH domain-containing family protein 2	11.9908	12.5648	0.57404	0.00455075
Q53H82	Endoribonuclease LACTB2	14.9288	14.2783	-0.6505	0.0045966
O95865	Putative hydrolase DDAH2	12.9403	13.6051	0.66482	0.00461538
P09619	Platelet-derived growth factor receptor beta	12.4714	13.3894	0.91794	0.0046341
O94788	Retinal dehydrogenase 2	11.9594	13.3167	1.35728	0.00473307
O95817	BAG family molecular chaperone regulator 3	15.07	14.5331	-0.53692	0.00482295
P33121	Long-chain-fatty-acid--CoA ligase 1	20.4121	19.7223	-0.68986	0.0048845
O75915	PRA1 family protein 3	16.9995	17.7511	0.75156	0.00489804
Q15052	Rho guanine nucleotide exchange factor 6	12.9414	13.843	0.90158	0.00490069
Q8IZV5	Retinol dehydrogenase 10	14.8404	14.2146	-0.62574	0.00490285
Q5VU65	Nuclear pore membrane glycoprotein 210-like	16.5809	15.8698	-0.71108	0.00499025
P49327	Fatty acid synthase	19.3736	18.416	-0.9576	0.0050835
P00156	Cytochrome b	17.1968	16.4576	-0.73922	0.00522158
P62899	Large ribosomal subunit protein eL31	18.4287	17.8844	-0.54428	0.00522662
Q9UI09	NADH dehydrogenase [ubiquinone] 1 alpha subcomplex subunit 12	15.813	15.2126	-0.6004	0.00528338
Q12769	Nuclear pore complex protein Nup160	11.9607	12.5406	0.5799	0.00528476
Q9NRK6	ATP-binding cassette sub-family B member 10, mitochondrial	14.648	14.0808	-0.56712	0.00529131
Q9BQB6	Vitamin K epoxide reductase complex subunit 1	18.0085	17.5065	-0.502	0.00529355
P62910	Large ribosomal subunit protein eL32	18.1213	17.3565	-0.76476	0.00529502
Q9BV19	Uncharacterized protein C1orf50	12.7303	11.8361	-0.89416	0.00529637
Q9Y3B3	Transmembrane emp24 domain-containing protein 7	16.8356	16.2804	-0.55518	0.00530144
P35914	Hydroxymethylglutaryl-CoA lyase, mitochondrial	16.7088	15.9872	-0.72166	0.00536381
Q92887	ATP-binding cassette sub-family C member 2	15.3717	14.6194	-0.75238	0.00537879
Q9NXA8	NAD-dependent protein deacylase sirtuin-5, mitochondrial	12.8696	12.1858	-0.6838	0.00539031
Q9UBJ2	ATP-binding cassette sub-family D member 2	14.5972	13.9653	-0.63194	0.00539163
Q96DC8	Enoyl-CoA hydratase domain-containing protein 3, mitochondrial	16.6112	15.8989	-0.7123	0.00539296
P54646	5'-AMP-activated protein kinase catalytic subunit alpha-2	15.6572	15.1504	-0.50678	0.00543774
Q96EN8	Molybdenum cofactor sulfurase	13.1644	12.4962	-0.66822	0.00545591
P26572	Alpha-1,3-mannosyl-glycoprotein 2-beta-N-acetylglucosaminyltransferase	13.5287	14.3325	0.80378	0.00547646
O95342	Bile salt export pump	17.0977	16.4583	-0.63944	0.00551453
Q96LT7	Guanine nucleotide exchange factor C9orf72	13.6263	13.0636	-0.56272	0.0055618
Q01658	Protein Dr1	13.4741	14.0769	0.60284	0.00565234
Q14232	Translation initiation factor eIF2B subunit alpha	13.6582	13.0837	-0.57446	0.00567008
Q9P2J3;Q9P2N7	Kelch-like protein 9	13.1793	13.9058	0.72658	0.00599078
A1A4Y4	Immunity-related GTPase family M protein	14.2897	13.7036	-0.58614	0.00602202
P21980	Protein-glutamine gamma-glutamyltransferase 2	18.5915	19.2408	0.64926	0.00602383
P15169	Carboxypeptidase N catalytic chain	10.3927	11.6162	1.22357	0.00602941
Q9Y2H6	Fibronectin type-III domain-containing protein 3A	15.542	15.0359	-0.5061	0.00606216
Q99487	Platelet-activating factor acetylhydrolase 2, cytoplasmic	15.5137	14.9674	-0.54624	0.00609042
P62241	Small ribosomal subunit protein eS8	18.8903	18.296	-0.59426	0.00609437
Q9NR77	Peroxisomal membrane protein 2	15.4095	14.4242	-0.98528	0.00611021
Q9Y5Q9	General transcription factor 3C polypeptide 3	12.7021	13.2834	0.58128	0.00612973
Q9UJ68	Mitochondrial peptide methionine sulfoxide reductase	16.1515	15.575	-0.57654	0.00613718
O95139	NADH dehydrogenase [ubiquinone] 1 beta subcomplex subunit 6	12.9424	12.1323	-0.81006	0.00619784
Q96HD1	Protein disulfide isomerase CRELD1	13.6918	13.0383	-0.65344	0.00620305
Q8N1B4	Vacuolar protein sorting-associated protein 52 homolog	12.1731	12.6806	0.50752	0.0063235
Q6P1X6	UPF0598 protein C8orf82	12.5057	11.6872	-0.81846	0.0063372
Q09666	Neuroblast differentiation-associated protein AHNAK	17.1719	18.2173	1.04536	0.00635651
O76054	SEC14-like protein 2	19.2726	18.7392	-0.53344	0.00638078
Q16643	Drebrin	13.3913	13.9188	0.5275	0.00638646
Q12929	Epidermal growth factor receptor kinase substrate 8	12.9368	14.0914	1.15466	0.00639787
Q6UX53	Thiol S-methyltransferase TMT1B	17.7875	16.6346	-1.15288	0.00645745
Q86TI0	TBC1 domain family member 1	11.5949	12.6027	1.00786	0.00655221
Q9UDW1	Cytochrome b-c1 complex subunit 9	18.7539	17.9776	-0.77634	0.00655477
Q16875	6-phosphofructo-2-kinase/fructose-2,6-bisphosphatase 3	14.3219	13.5552	-0.76674	0.00655802
O75897	Sulfotransferase 1C4	17.3219	16.6968	-0.62512	0.00656311
P45954	Short/branched chain specific acyl-CoA dehydrogenase, mitochondrial	16.29	15.7674	-0.52254	0.00656338
P14324	Farnesyl pyrophosphate synthase	17.3845	16.7524	-0.63206	0.00665854
Q9HBA9	Putative N-acetylated-alpha-linked acidic dipeptidase	11.9652	13.8579	1.89268	0.00666783
P51687	Sulfite oxidase, mitochondrial	16.1855	15.6686	-0.51692	0.00667826
P78383	Solute carrier family 35 member B1	15.6006	14.842	-0.75854	0.00670374
Q14451	Growth factor receptor-bound protein 7	14.6848	14.1247	-0.56012	0.00673958
Q96DB5	Regulator of microtubule dynamics protein 1	14.3224	13.415	-0.9074	0.00686207
P16435	NADPH--cytochrome P450 reductase	19.3732	18.7822	-0.591	0.00686649
Q9UKU0	Long-chain-fatty-acid--CoA ligase 6	17.6036	17.0149	-0.5887	0.00686701
Q86V85	Integral membrane protein GPR180	12.6316	11.9632	-0.66846	0.00687876
Q86TM6	E3 ubiquitin-protein ligase synoviolin	14.3538	13.7042	-0.64962	0.00688468
Q6IBS0	Twinfilin-2	12.7438	13.4201	0.6763	0.00692741
Q9H936	Mitochondrial glutamate carrier 1	18.7716	18.1335	-0.63814	0.00693333
P51589	Cytochrome P450 2J2	15.1872	14.3834	-0.80372	0.00693997
P57739	Claudin-2	12.8298	13.6056	0.77574	0.00700511
Q9H0W9	Ester hydrolase C11orf54	15.2334	14.4779	-0.7555	0.0070102
P50281	Matrix metalloproteinase-14	11.5229	13.1187	1.59574	0.00701105
P08123	Collagen alpha-2(I) chain	15.8223	17.1365	1.31418	0.00701528
Q01955	Collagen alpha-3(IV) chain	15.8805	16.5163	0.63582	0.00703472
P78406	mRNA export factor RAE1	12.1044	12.6498	0.54542	0.00707095
Q96PB7;Q99784	Noelin-3	13.1272	12.363	-0.76416	0.00707848
Q99523	Sortilin	12.2316	13.9017	1.67006	0.00722731
P09467	Fructose-1,6-bisphosphatase 1	16.7983	15.8826	-0.9157	0.00723333
Q12882	Dihydropyrimidine dehydrogenase [NADP(+)]	17.3867	16.8438	-0.54298	0.00723411
P0DTE4;P0DTE5	UDP-glucuronosyltransferase 2A1	13.958	12.553	-1.405	0.00723937
Q16718	NADH dehydrogenase [ubiquinone] 1 alpha subcomplex subunit 5	14.7581	14.2255	-0.53254	0.007299
Q96P48	Arf-GAP with Rho-GAP domain, ANK repeat and PH domain-containing protein 1	12.8894	13.7273	0.83788	0.0073068
Q32P28	Prolyl 3-hydroxylase 1	12.6196	13.3852	0.7656	0.00737851
O43708	Maleylacetoacetate isomerase	15.6652	15.0877	-0.57756	0.00761779
P56937	3-keto-steroid reductase/17-beta-hydroxysteroid dehydrogenase 7	14.7283	13.963	-0.76532	0.00779672
Q9Y6M5	Proton-coupled zinc antiporter SLC30A1	13.8353	13.2076	-0.62768	0.00787234
Q9UBB6	Neurochondrin	12.6825	13.183	0.5005	0.00789542
P27105	Stomatin	15.1253	15.6722	0.5469	0.00796408
P06396	Gelsolin	16.3186	16.8599	0.5413	0.0079739
P16444	Dipeptidase 1	11.6804	10.4435	-1.23687	0.00807455
P19224	UDP-glucuronosyltransferase 1-6	20.7884	20.2116	-0.57676	0.00807754
P62745	Rho-related GTP-binding protein RhoB	13.0191	13.529	0.50992	0.00814839
Q92598	Heat shock protein 105 kDa	15.822	15.2918	-0.53022	0.00815137
Q08426	Peroxisomal bifunctional enzyme	18.137	17.3849	-0.75204	0.00820225
Q15119	[Pyruvate dehydrogenase (acetyl-transferring)] kinase isozyme 2, mitochondrial	14.8931	14.1706	-0.72254	0.00822775
Q9Y333	U6 snRNA-associated Sm-like protein LSm2	12.2434	12.9445	0.70116	0.00833013
P00747	Plasminogen	15.3673	14.7613	-0.60606	0.00843165
O15230	Laminin subunit alpha-5	14.5174	15.2825	0.76502	0.0084352
P10586	Receptor-type tyrosine-protein phosphatase F	13.9946	13.4598	-0.53486	0.00857552
Q8NC54	Keratinocyte-associated transmembrane protein 2	12.0385	13.224	1.18552	0.00858234
P08670	Vimentin	19.8941	20.7985	0.90442	0.0086127
Q5R3I4	Tetratricopeptide repeat protein 38	16.8585	16.3153	-0.54326	0.00865028
Q96HR3	Mediator of RNA polymerase II transcription subunit 30	11.8843	13.2856	1.40128	0.00865506
Q9HCL2	Glycerol-3-phosphate acyltransferase 1, mitochondrial	15.9653	15.2772	-0.6881	0.008683
P28340	DNA polymerase delta catalytic subunit	13.2997	13.9295	0.62986	0.00869455
Q9P0M6	Core histone macro-H2A.2	13.8043	14.5894	0.7851	0.00872956
Q9NR12	PDZ and LIM domain protein 7	13.5778	14.5355	0.95772	0.00873643
A8MV81;Q9Y241	HIG1 domain family member 1C	12.6832	12.1073	-0.57594	0.00878939
P23229	Integrin alpha-6	11.9212	12.6644	0.7432	0.00879248
Q8N442	Translation factor GUF1, mitochondrial	12.4072	11.6529	-0.75436	0.00880438
Q13151	Heterogeneous nuclear ribonucleoprotein A0	14.1517	14.6632	0.51158	0.00885425
P05106	Integrin beta-3	13.2861	12.405	-0.88106	0.00890654
Q8N392	Rho GTPase-activating protein 18	13.6215	14.2172	0.59568	0.00890895
Q8NCH0	Carbohydrate sulfotransferase 14	11.84	12.7093	0.8693	0.00891064
P27816	Microtubule-associated protein 4	14.5818	15.1123	0.53048	0.00893095
P17050	Alpha-N-acetylgalactosaminidase	15.5593	16.2792	0.7199	0.009017
P35520	Cystathionine beta-synthase	18.8179	18.2293	-0.58862	0.00905474
Q8NG11	Tetraspanin-14	11.613	12.5259	0.91286	0.00933435
P53708	Integrin alpha-8	12.1354	13.6938	1.55836	0.00943402
P17568	NADH dehydrogenase [ubiquinone] 1 beta subcomplex subunit 7	17.5764	16.8467	-0.72974	0.00944097
P22307	Sterol carrier protein 2	20.0163	19.0589	-0.95748	0.0094551
Q6ZXV5	Protein O-mannosyl-transferase TMTC3	12.7052	13.4969	0.79172	0.00956179
Q96I15	Selenocysteine lyase	11.2276	10.3806	-0.84696	0.00956548
Q8TAV3	Cytochrome P450 2W1	17.1887	15.5418	-1.64686	0.00957035
P60983	Glia maturation factor beta	14.0688	14.5993	0.5305	0.00957218
Q12774	Rho guanine nucleotide exchange factor 5	11.9431	12.7068	0.76374	0.00992024
P43155	Carnitine O-acetyltransferase	15.6112	14.9443	-0.66692	0.0100045
O00757	Fructose-1,6-bisphosphatase isozyme 2	17.8745	17.2045	-0.66996	0.010012
P15121	Aldo-keto reductase family 1 member B1	15.0015	15.8269	0.82542	0.0100315
Q9Y296	Trafficking protein particle complex subunit 4	13.3339	13.8477	0.5138	0.0101192
P08559	Pyruvate dehydrogenase E1 component subunit alpha, somatic form, mitochondrial	17.8188	17.2497	-0.56916	0.0102012
P11177	Pyruvate dehydrogenase E1 component subunit beta, mitochondrial	16.6348	15.9719	-0.66288	0.0106266
Q5TCQ9	Membrane-associated guanylate kinase, WW and PDZ domain-containing protein 3	11.5819	12.4961	0.91416	0.0106462
Q9NRN5	Olfactomedin-like protein 3	13.229	15.1909	1.96184	0.0106481
Q14624	Inter-alpha-trypsin inhibitor heavy chain H4	16.107	14.7849	-1.32208	0.0107728
Q08830	Fibrinogen-like protein 1	13.32	12.2661	-1.05392	0.0108476
O43676	NADH dehydrogenase [ubiquinone] 1 beta subcomplex subunit 3	15.8062	15.2797	-0.52644	0.010984
Q92835	Phosphatidylinositol 3,4,5-trisphosphate 5-phosphatase 1	13.7173	14.2812	0.56392	0.010992
Q92947	Glutaryl-CoA dehydrogenase, mitochondrial	14.1501	12.9654	-1.18464	0.0111501
Q9HAV7	GrpE protein homolog 1, mitochondrial	16.5529	15.7599	-0.79296	0.0111582
Q9BU61	NADH dehydrogenase [ubiquinone] 1 alpha subcomplex assembly factor 3	14.3004	13.7075	-0.59294	0.0111663
Q8WXI4	Acyl-coenzyme A thioesterase 11	12.9309	13.4397	0.50876	0.0112133
Q13049	E3 ubiquitin-protein ligase TRIM32	12.1632	12.797	0.6338	0.0112318
Q9NZJ6	Ubiquinone biosynthesis O-methyltransferase, mitochondrial	13.4414	12.795	-0.64636	0.0113698
P17516	Aldo-keto reductase family 1 member C4	17.5581	16.7927	-0.76532	0.0116493
P54886	Delta-1-pyrroline-5-carboxylate synthase	14.5846	15.1339	0.5493	0.0117009
Q9BYV1	Alanine--glyoxylate aminotransferase 2, mitochondrial	15.2675	14.4168	-0.85074	0.0117468
O14639	Actin-binding LIM protein 1	12.9392	13.4745	0.53524	0.0119235
Q8NBN3	Transmembrane protein 87A	12.31	13.1509	0.84084	0.0119773
Q92626	Peroxidasin homolog	12.2014	13.1513	0.94988	0.0119802
Q96LD4	E3 ubiquitin-protein ligase TRIM47	13.5806	15.1937	1.61314	0.0121467
O75908	Sterol O-acyltransferase 2	14.8253	14.2594	-0.56596	0.0122592
P31323	cAMP-dependent protein kinase type II-beta regulatory subunit	12.0181	12.962	0.94392	0.0123851
P10606	Cytochrome c oxidase subunit 5B, mitochondrial	17.4887	16.7329	-0.75576	0.0124572
Q9UNF1	Melanoma-associated antigen D2	13.415	14.2648	0.84982	0.0128201
Q96BR1	Serine/threonine-protein kinase Sgk3	14.1313	13.3535	-0.77784	0.0128324
Q16850	Lanosterol 14-alpha demethylase	16.9466	16.3904	-0.5562	0.0129569
P23378	Glycine dehydrogenase (decarboxylating), mitochondrial	16.033	15.3167	-0.71622	0.0130763
O94760	N(G),N(G)-dimethylarginine dimethylaminohydrolase 1	15.1214	14.5309	-0.59044	0.0130879
O00338	Sulfotransferase 1C2	14.4586	13.952	-0.50662	0.0130922
Q9Y4B6	DDB1- and CUL4-associated factor 1	11.8312	12.3563	0.52504	0.0131961
P19404	NADH dehydrogenase [ubiquinone] flavoprotein 2, mitochondrial	15.0005	14.3967	-0.60382	0.0131997
Q5T8D3	Acyl-CoA-binding domain-containing protein 5	16.9916	16.4128	-0.5788	0.0132251
P62312	U6 snRNA-associated Sm-like protein LSm6	12.9497	13.4922	0.54252	0.0132342
Q9H7D0	Dedicator of cytokinesis protein 5	11.5605	12.083	0.52254	0.0136448
Q8TEQ6	Gem-associated protein 5	12.3785	13.6662	1.28768	0.0137069
Q8TER5	Rho guanine nucleotide exchange factor 40	12.4779	13.3663	0.88838	0.0138357
Q02338	D-beta-hydroxybutyrate dehydrogenase, mitochondrial	20.7683	20.1886	-0.57968	0.0142108
P30049	ATP synthase subunit delta, mitochondrial	17.4736	16.8072	-0.66646	0.0142201
P16885	1-phosphatidylinositol 4,5-bisphosphate phosphodiesterase gamma-2	11.825	12.6709	0.84594	0.014221
P12111	Collagen alpha-3(VI) chain	15.9429	16.7387	0.79584	0.0142519
O75718	Cartilage-associated protein	12.6002	13.2181	0.61796	0.0143472
Q9UHQ9	NADH-cytochrome b5 reductase 1	13.8358	14.4563	0.6205	0.014458
P11168	Solute carrier family 2, facilitated glucose transporter member 2	16.5737	15.7161	-0.85764	0.014498
Q96Q05	Trafficking protein particle complex subunit 9	11.9579	12.7906	0.8327	0.0147183
P52566	Rho GDP-dissociation inhibitor 2	12.554	13.3155	0.76144	0.0149714
Q92608	Dedicator of cytokinesis protein 2	13.0619	13.8661	0.80416	0.0150393
Q9NQ84	G-protein coupled receptor family C group 5 member C	11.9732	13.0269	1.05362	0.0151336
P08729	Keratin, type II cytoskeletal 7	14.1143	16.2782	2.16396	0.0152776
Q8WVX9	Fatty acyl-CoA reductase 1	11.827	12.7158	0.88886	0.0154957
Q9Y5Z6	Beta-1,3-galactosyltransferase 1	13.3196	11.8969	-1.42272	0.0155159
O43312	Protein MTSS 1	13.6066	12.9214	-0.68526	0.0155176
P02790	Hemopexin	16.6927	15.2842	-1.40844	0.015726
P23141	Liver carboxylesterase 1	20.0095	19.4369	-0.57266	0.0157452
P14543	Nidogen-1	15.2516	16.0654	0.81382	0.0157633
P48067	Sodium- and chloride-dependent glycine transporter 1	13.6352	13.1183	-0.51686	0.0162018
O75052	Carboxyl-terminal PDZ ligand of neuronal nitric oxide synthase protein	14.1974	13.5647	-0.6327	0.0163615
Q14749	Glycine N-methyltransferase	20.0137	19.406	-0.60764	0.0165029
P21266	Glutathione S-transferase Mu 3	15.3934	15.9084	0.51504	0.0165222
P28347;Q99594	Transcriptional enhancer factor TEF-1	11.2494	11.85	0.60062	0.0165986
Q93088	Betaine--homocysteine S-methyltransferase 1	20.7648	21.3218	0.55696	0.0170886
A6NI72;P14598	Putative neutrophil cytosol factor 1B	13.6956	14.2177	0.52202	0.0180562
P63172	Dynein light chain Tctex-type 1	10.7718	11.9431	1.17129	0.0182341
P58304;Q9NZR4	Visual system homeobox 2	13.5859	12.9283	-0.65762	0.0182454
Q9NSY2	StAR-related lipid transfer protein 5	14.6906	13.8641	-0.82648	0.0182879
Q86VP3	Phosphofurin acidic cluster sorting protein 2	12.5494	13.7346	1.18522	0.0182995
Q9Y2D4	Exocyst complex component 6B	12.9066	13.5606	0.65402	0.0186423
P06454	Prothymosin alpha	16.8166	17.5746	0.75806	0.0186591
Q9UN36	Protein NDRG2	18.4554	17.7861	-0.66936	0.01867
Q9NVF9	Ethanolamine kinase 2	13.9499	13.3166	-0.63332	0.0188195
P21453	Sphingosine 1-phosphate receptor 1	14.2443	13.7369	-0.5074	0.0188453
Q68CQ7	Glycosyltransferase 8 domain-containing protein 1	11.861	12.7867	0.92568	0.01904
P46100	Transcriptional regulator ATRX	12.0284	13.0826	1.05424	0.0190861
P35250	Replication factor C subunit 2	12.2546	13.5494	1.29474	0.0192947
Q9Y426	C2 domain-containing protein 2	13.5363	12.9839	-0.55234	0.0192951
Q9BPZ3	Polyadenylate-binding protein-interacting protein 2	13.3031	12.737	-0.56614	0.0194222
P11362;P21802;P22455;P22607	Fibroblast growth factor receptor 1	12.6498	13.4668	0.81708	0.0194703
Q16647	Prostacyclin synthase	13.637	14.4809	0.84392	0.0197656
Q9H221	ATP-binding cassette sub-family G member 8	13.786	12.5928	-1.19324	0.01979
O95294	RasGAP-activating-like protein 1	11.6982	12.3053	0.60716	0.0198022
O95070	Protein YIF1A	14.3005	13.6487	-0.65176	0.0199532
Q9H6T3	RNA polymerase II-associated protein 3	11.9453	12.5687	0.62334	0.0200271
Q8WX92	Negative elongation factor B	11.6009	12.3857	0.78474	0.0200344
Q99624	Sodium-coupled neutral amino acid transporter 3	17.664	16.7393	-0.92476	0.0200663
Q13438	Protein OS-9	13.1774	12.3952	-0.78228	0.0202108
Q8TBB5	Kelch domain-containing protein 4	13.2288	12.6913	-0.5375	0.0202254
Q8IVH4	Methylmalonic aciduria type A protein, mitochondrial	14.0996	13.13	-0.9696	0.0203468
Q9BUR5	MICOS complex subunit MIC26	16.8616	16.3177	-0.5439	0.0203494
Q9NP61	ADP-ribosylation factor GTPase-activating protein 3	12.0072	12.6316	0.6244	0.0204826
Q8N3V7	Synaptopodin	13.2913	14.4451	1.15386	0.0205579
P17812	CTP synthase 1	14.578	15.2382	0.66016	0.0206679
P10155	RNA-binding protein RO60	12.0211	13.0288	1.00764	0.0211224
A0A075B6P5;A0A075B6S2;A0A075B6S6;A0A087WW87;A0A0A0MRZ7;A2NJV5;P01614;P01615;P06310	Immunoglobulin kappa variable 2-28	12.3767	13.8212	1.44454	0.0211328
P43246	DNA mismatch repair protein Msh2	13.5185	14.1521	0.63364	0.0216218
Q9NRM0	Solute carrier family 2, facilitated glucose transporter member 9	14.0088	13.2753	-0.73346	0.0223995
O15438	ATP-binding cassette sub-family C member 3	13.3007	13.8663	0.5656	0.0232267
P07357	Complement component C8 alpha chain	13.6867	13.0573	-0.62944	0.0232461
O75192	Peroxisomal membrane protein 11A	14.6966	13.4639	-1.2327	0.0232542
Q8N138	ORM1-like protein 3	12.5969	11.5653	-1.0316	0.0235719
P56545	C-terminal-binding protein 2	13.0675	14.127	1.05946	0.0239012
P11047	Laminin subunit gamma-1	15.139	15.9754	0.83632	0.0243072
P23434	Glycine cleavage system H protein, mitochondrial	16.9012	16.2998	-0.60138	0.0253124
O94887	FERM, ARHGEF and pleckstrin domain-containing protein 2	11.957	11.4517	-0.50526	0.0254272
P01911;P04440	HLA class II histocompatibility antigen, DRB1 beta chain	11.5491	12.6173	1.0682	0.0256659
Q5T1C6	Acyl-coenzyme A thioesterase THEM4	15.2679	14.7436	-0.52432	0.0260162
O95490	Adhesion G protein-coupled receptor L2	18.5709	17.7942	-0.7767	0.0261976
Q6P1L8	Large ribosomal subunit protein uL14m	11.9976	11.4266	-0.57104	0.0267928
P22352	Glutathione peroxidase 3	15.2668	16.0688	0.80202	0.0268904
Q9BV57	Acireductone dioxygenase	13.3556	12.8219	-0.5337	0.0271392
P23469	Receptor-type tyrosine-protein phosphatase epsilon	11.6026	12.2807	0.67818	0.0273111
P24903	Cytochrome P450 2F1	16.0149	15.1429	-0.872	0.0275186
Q9UNQ0	Broad substrate specificity ATP-binding cassette transporter ABCG2	16.1247	15.5558	-0.5689	0.0276911
Q14534	Squalene monooxygenase	13.9599	13.2764	-0.6835	0.0278468
O75715	Epididymal secretory glutathione peroxidase	14.6138	15.5129	0.89912	0.0279977
O60504	Vinexin	11.9035	12.5511	0.64756	0.0281616
P02462	Collagen alpha-1(IV) chain	14.1368	14.7835	0.6467	0.0282139
Q9H9C1	Spermatogenesis-defective protein 39 homolog	13.2616	14.1425	0.88088	0.0296966
P40261	Nicotinamide N-methyltransferase	17.069	15.4565	-1.61246	0.0300248
O00462	Beta-mannosidase	13.0435	14.0451	1.00154	0.0302825
A6NGE7	Putative 2-oxo-4-hydroxy-4-carboxy-5-ureidoimidazoline decarboxylase	13.7065	12.463	-1.24356	0.030286
Q14527	Helicase-like transcription factor	15.0641	14.4485	-0.61558	0.0304228
P04839	Cytochrome b-245 heavy chain	14.7505	15.315	0.56454	0.0308042
P04083	Annexin A1	15.8188	16.6881	0.86922	0.0313573
P29317	Ephrin type-A receptor 2	12.8752	13.8403	0.96508	0.031455
P22061	Protein-L-isoaspartate(D-aspartate) O-methyltransferase	12.0432	12.582	0.53878	0.0316854
P30043	Flavin reductase (NADPH)	12.9895	12.3283	-0.66128	0.031864
Q96EK4	THAP domain-containing protein 11	12.2764	11.6543	-0.6221	0.0320132
P46778	Large ribosomal subunit protein eL21	17.7934	17.1536	-0.63982	0.0322123
P20813	Cytochrome P450 2B6	13.6865	12.6637	-1.0228	0.0322559
Q9NNW7	Thioredoxin reductase 2, mitochondrial	12.921	12.4136	-0.50748	0.0325349
P31942	Heterogeneous nuclear ribonucleoprotein H3	11.9731	12.6398	0.66668	0.0327302
O95749	Geranylgeranyl pyrophosphate synthase	12.0799	12.7635	0.68358	0.0330332
O00469	Procollagen-lysine,2-oxoglutarate 5-dioxygenase 2	11.8592	13.066	1.20672	0.0331385
P35556	Fibrillin-2	11.4839	12.6173	1.1334	0.0335523
P20908	Collagen alpha-1(V) chain	15.675	16.5223	0.84726	0.0335939
Q05C16	Leucine-rich repeat-containing protein 63	12.6203	11.6498	-0.97056	0.0338844
Q9UKN8	General transcription factor 3C polypeptide 4	13.8421	14.3933	0.55116	0.0341457
P00439	Phenylalanine-4-hydroxylase	19.6039	20.1492	0.5453	0.0342361
Q8TDN6	Ribosome biogenesis protein BRX1 homolog	13.1726	12.6599	-0.51272	0.034363
O75531	Barrier-to-autointegration factor	12.8459	13.6219	0.77604	0.0346373
Q14011	Cold-inducible RNA-binding protein	12.635	13.3824	0.74742	0.0351259
Q63ZE4	Solute carrier family 22 member 10	15.9535	14.1948	-1.75866	0.0355166
P20292	Arachidonate 5-lipoxygenase-activating protein	13.2276	14.9663	1.73876	0.0365486
P16083	Ribosyldihydronicotinamide dehydrogenase [quinone]	14.0952	13.5856	-0.50956	0.0368934
Q00266	S-adenosylmethionine synthase isoform type-1	20.8638	19.9543	-0.90952	0.0378684
P11215	Integrin alpha-M	12.6886	14.135	1.44638	0.0386345
Q3SY84	Keratin, type II cytoskeletal 71	13.7993	15.1928	1.39354	0.0388084
Q13094	Lymphocyte cytosolic protein 2	12.3863	13.486	1.0997	0.0388673
Q9BWH2	FUN14 domain-containing protein 2	13.9946	14.5468	0.5522	0.0401266
Q9NZD2	Glycolipid transfer protein	13.3491	14.0605	0.71138	0.0402238
Q6UXT9	Protein ABHD15	14.4187	13.3321	-1.08654	0.0402382
Q9UHE5;Q9UHF3	N-acetyltransferase 8	16.4777	15.817	-0.6607	0.0409545
Q9HAC7	Succinate--hydroxymethylglutarate CoA-transferase	12.8839	12.2875	-0.59644	0.0411458
Q01581	Hydroxymethylglutaryl-CoA synthase, cytoplasmic	16.4436	15.743	-0.70058	0.0412723
Q02928	Cytochrome P450 4A11	16.2944	15.0089	-1.2855	0.0417072
P02730	Band 3 anion transport protein	15.2873	13.4198	-1.86744	0.0417111
Q53FZ2	Acyl-coenzyme A synthetase ACSM3, mitochondrial	15.8832	15.3684	-0.51482	0.0426646
Q9ULT0	Tetratricopeptide repeat protein 7A	12.3607	13.4097	1.04902	0.0426782
Q9Y3E5	Peptidyl-tRNA hydrolase 2, mitochondrial	10.7619	9.99746	-0.764416	0.0426938
P17540	Creatine kinase S-type, mitochondrial	13.9415	11.4469	-2.49464	0.042811
Q9UBF9	Myotilin	13.4868	11.5824	-1.90444	0.0431084
Q9UH65	Switch-associated protein 70	13.2219	14.1865	0.9646	0.0431318
Q9UHD9	Ubiquilin-2	12.287	13.068	0.78096	0.0435378
Q9H4L5	Oxysterol-binding protein-related protein 3	11.3923	12.5525	1.16015	0.0436996
P35555	Fibrillin-1	14.1283	16.29	2.1617	0.0440765
P19878	Neutrophil cytosol factor 2	11.9457	12.9302	0.98456	0.0447479
Q8NFD5	AT-rich interactive domain-containing protein 1B	12.0414	12.5744	0.53304	0.04482
Q16363	Laminin subunit alpha-4	12.2573	13.0101	0.75278	0.0451209
Q16878	Cysteine dioxygenase type 1	13.3405	12.3409	-0.99956	0.045706
Q96NA2	Rab-interacting lysosomal protein	13.4443	12.7357	-0.70852	0.0457271
Q9Y619	Mitochondrial ornithine transporter 1	18.6857	18.1295	-0.55628	0.0459701
P16949	Stathmin	12.6671	13.8489	1.18174	0.0460099
Q9H0C8	Integrin-linked kinase-associated serine/threonine phosphatase 2C	12.031	12.8288	0.79778	0.0462363
Q08477;Q9HCS2	Cytochrome P450 4F3	13.2445	12.5916	-0.65288	0.046529
Q86WB0	Zinc finger C3HC-type protein 1	12.8135	13.6572	0.8437	0.04717
Q9UL03	Integrator complex subunit 6	11.9677	13.17	1.20222	0.0471854
Q8TAC9	Secretory carrier-associated membrane protein 5	12.96	13.6842	0.72426	0.047724
P00441	Superoxide dismutase [Cu-Zn]	18.1967	17.6484	-0.54826	0.0487741
Q15063	Periostin	12.8265	14.1608	1.33428	0.0491719
